# Supplementary material for: Large scale study of anti-sense regulation by differential network analysis
Source: BMC Syst Biol. 2018 Nov 20;12(Suppl 5):95. doi: 10.1186/s12918-018-0613-7 (PMC6245689; doi:10.1186/s12918-018-0613-7)
Supplement: Supplementary file 1 — List of the GO categories revealed by anti-sense data. List of the 104 revealed-by-AS terms. Column A: Identifier of the GO category. Column B: significant p-value. Column C: significant corrected p-value below 0.05, the correction used is the Benjamini & Hochberg False Discovery Rate (FDR) correction (Revealed-by-AS terms are ordered according to this criteria). Column D: Number of apple genes from the sample tagged with the GO category. Column E: Number of apple genes from the genome tagged with the GO category. Column F: Number of apple genes in the sample. Column G: Number of apple genes in the genome. Column H: Name of the GO category. Column I: Apple genes from the sample tagged with the GO category. Column J: Arabidopsis orthologs of the apple genes from the sample tagged with the GO category; here an Arabidopsis ortholog with an anti-sense apple gene is identified by the “_AS” prefix. (ODS 57 kb) [file 12918_2018_613_MOESM1_ESM.ods]

## Sheet: Feuille1
GO.ID	p.value	corr.p.value	x	n	X	N	Description	Genes.in.test.set	Arabidopsis orthologs
1902578	3.3691e-06	0.00025178	285	17106	1625	126022	single-organism localization	MDP0000542055|MDP0000208617_R|MDP0000268156_R|MDP0000200696_R|MDP0000263161_R|MDP0000841464_R|MDP0000430546_R|MDP0000233661_R|MDP0000268229_R|MDP0000226787_R|MDP0000303061|MDP0000279154|MDP0000561026|MDP0000164054|MDP0000161125_R|MDP0000813710|MDP0000119811|MDP0000069858_R|MDP0000237978_R|MDP0000170687_R|MDP0000244867_R|MDP0000124585_R|MDP0000131308_R|MDP0000126073_R|MDP0000360864|MDP0000125711|M…	AT1G15690_AS|AT5G60920_AS|AT2G43330_AS|AT3G13050_AS|AT4G25640_AS|AT1G55260_AS|AT5G40510_AS|AT5G05760_AS|AT4G18210_AS|AT5G52060_AS|AT5G14570_AS|AT2G29330_AS|AT3G62270_AS|AT2G27500_AS|AT1G47550_AS|AT1G70230_AS|AT4G39670_AS|AT2G43820_AS|AT4G25140_AS|AT5G67590_AS|AT4G16740_AS|AT4G21120_AS|AT2G36290_AS|AT5G59480_AS|AT1G70370_AS|AT5G20080_AS|AT2G40540_AS|AT1G79380_AS|AT1G65730_AS|AT1G01490_AS|AT3G10920…
9637	9.3486e-06	0.00055327	25	712	1625	126022	response to blue light	MDP0000800352|MDP0000122421_R|MDP0000241662_R|MDP0000222941_R|MDP0000281110|MDP0000327390|MDP0000149416|MDP0000223905_R|MDP0000327390_R|MDP0000943426|MDP0000736852|MDP0000800352_R|MDP0000148186_R|MDP0000252890_R|MDP0000236916|MDP0000223905|MDP0000944409|MDP0000296324_R|MDP0000321244_R|MDP0000944409_R|MDP0000325574|MDP0000671114_R|MDP0000325582|MDP0000835914_R|MDP0000231527	AT4G22890_AS|AT2G39730_AS|AT1G34000_AS|AT2G05620_AS|AT1G22770_AS|AT3G62410_AS|AT3G62410_AS|AT5G17170_AS|AT4G40060_AS|AT1G79040_AS|AT4G10340_AS|AT2G39730_AS|AT2G36990|AT1G32060|AT3G54890|AT2G39730|AT5G38410|AT5G38410|AT3G15540|AT2G39730|AT5G17170|AT5G54770|AT1G79040|AT1G42970|AT2G39730
80147	9.6243e-06	0.00055327	36	1246	1625	126022	root hair cell development	MDP0000464276_R|MDP0000839889|MDP0000215466_R|MDP0000094767|MDP0000250138|MDP0000904458|MDP0000164054|MDP0000197775_R|MDP0000153630_R|MDP0000197775|MDP0000319081|MDP0000247926_R|MDP0000841405_R|MDP0000191821_R|MDP0000937996|MDP0000148501|MDP0000197595|MDP0000191821|MDP0000120008_R|MDP0000282305_R|MDP0000126073_R|MDP0000266398_R|MDP0000360864|MDP0000221906_R|MDP0000534784_R|MDP0000164054_R|MDP0000…	AT5G60920_AS|AT5G52060_AS|AT5G11520_AS|AT5G65700_AS|AT1G70370_AS|AT2G03720_AS|AT1G45688_AS|AT4G02500_AS|AT2G32300_AS|AT3G23050_AS|AT4G18710_AS|AT1G75780_AS|AT5G60920_AS|AT5G03040_AS|AT4G33000_AS|AT5G52060_AS|AT4G12730_AS|AT1G75750_AS|AT4G12420|AT5G11670|AT5G65700|AT4G25570|AT1G70370|AT2G03720|AT1G70370|AT2G32300|AT5G35360|AT4G22010|AT4G16370|AT1G45688|AT4G12420|AT4G12730|AT4G33000|AT2G24260|AT4G3…
48767	1.0086e-05	0.0005653	35	1198	1625	126022	root hair elongation	MDP0000464276_R|MDP0000839889|MDP0000215466_R|MDP0000094767|MDP0000250138|MDP0000904458|MDP0000164054|MDP0000197775_R|MDP0000153630_R|MDP0000197775|MDP0000319081|MDP0000247926_R|MDP0000841405_R|MDP0000191821_R|MDP0000937996|MDP0000148501|MDP0000197595|MDP0000191821|MDP0000120008_R|MDP0000282305_R|MDP0000126073_R|MDP0000266398_R|MDP0000360864|MDP0000221906_R|MDP0000164054_R|MDP0000464276|MDP000014…	AT5G60920_AS|AT5G52060_AS|AT5G11520_AS|AT5G65700_AS|AT1G70370_AS|AT2G03720_AS|AT1G45688_AS|AT4G02500_AS|AT2G32300_AS|AT3G23050_AS|AT4G18710_AS|AT1G75780_AS|AT5G60920_AS|AT5G03040_AS|AT4G33000_AS|AT5G52060_AS|AT4G12730_AS|AT1G75750_AS|AT4G12420|AT5G11670|AT5G65700|AT4G25570|AT1G70370|AT2G03720|AT1G70370|AT2G32300|AT5G35360|AT4G22010|AT4G16370|AT1G45688|AT4G12420|AT4G12730|AT4G33000|AT4G33000|AT1G7…
10061	1.2554e-05	0.00062544	4	12	1625	126022	regulation of trichoblast fate specification	MDP0000387366_R|MDP0000216918_R|MDP0000216918|MDP0000387366	AT2G46410_AS|AT2G46410_AS|AT2G46410|AT2G46410
1903888	1.2554e-05	0.00062544	4	12	1625	126022	regulation of plant epidermal cell differentiation	MDP0000387366_R|MDP0000216918_R|MDP0000216918|MDP0000387366	AT2G46410_AS|AT2G46410_AS|AT2G46410|AT2G46410
42659	1.2554e-05	0.00062544	4	12	1625	126022	regulation of cell fate specification	MDP0000387366_R|MDP0000216918_R|MDP0000216918|MDP0000387366	AT2G46410_AS|AT2G46410_AS|AT2G46410|AT2G46410
6833	2.234e-05	0.0010017	32	1092	1625	126022	water transport	MDP0000561026_R|MDP0000839889|MDP0000952079|MDP0000268156_R|MDP0000797759|MDP0000094767|MDP0000832369|MDP0000263161_R|MDP0000398010|MDP0000250138|MDP0000561026|MDP0000283052|MDP0000165604|MDP0000766240|MDP0000598183|MDP0000272802|MDP0000598183_R|MDP0000293432|MDP0000595826_R|MDP0000187714|MDP0000237978_R|MDP0000237978|MDP0000389181_R|MDP0000360864|MDP0000331536_R|MDP0000272802_R|MDP0000917582_R|M…	AT5G60920_AS|AT5G52060_AS|AT5G67590_AS|AT5G20080_AS|AT3G10920_AS|AT2G01570_AS|AT4G18710_AS|AT5G67590_AS|AT1G13440_AS|AT3G55440_AS|AT5G60920_AS|AT1G06040_AS|AT2G36830_AS|AT1G06040_AS|AT4G01370_AS|AT2G21660_AS|AT2G13360_AS|AT5G52060_AS|AT3G23600_AS|AT5G67590|AT2G01570|AT3G22890|AT1G50320|AT5G67590|AT5G21090|AT3G27890|AT1G06040|AT2G36830|AT1G02500|AT1G06040|AT2G13360|AT3G16240
42044	2.234e-05	0.0010017	32	1092	1625	126022	fluid transport	MDP0000561026_R|MDP0000839889|MDP0000952079|MDP0000268156_R|MDP0000797759|MDP0000094767|MDP0000832369|MDP0000263161_R|MDP0000398010|MDP0000250138|MDP0000561026|MDP0000283052|MDP0000165604|MDP0000766240|MDP0000598183|MDP0000272802|MDP0000598183_R|MDP0000293432|MDP0000595826_R|MDP0000187714|MDP0000237978_R|MDP0000237978|MDP0000389181_R|MDP0000360864|MDP0000331536_R|MDP0000272802_R|MDP0000917582_R|M…	AT5G60920_AS|AT5G52060_AS|AT5G67590_AS|AT5G20080_AS|AT3G10920_AS|AT2G01570_AS|AT4G18710_AS|AT5G67590_AS|AT1G13440_AS|AT3G55440_AS|AT5G60920_AS|AT1G06040_AS|AT2G36830_AS|AT1G06040_AS|AT4G01370_AS|AT2G21660_AS|AT2G13360_AS|AT5G52060_AS|AT3G23600_AS|AT5G67590|AT2G01570|AT3G22890|AT1G50320|AT5G67590|AT5G21090|AT3G27890|AT1G06040|AT2G36830|AT1G02500|AT1G06040|AT2G13360|AT3G16240
10455	2.4868e-05	0.0010769	4	14	1625	126022	positive regulation of cell fate commitment	MDP0000387366_R|MDP0000216918_R|MDP0000216918|MDP0000387366	AT2G46410_AS|AT2G46410_AS|AT2G46410|AT2G46410
16132	4.0769e-05	0.0016036	22	638	1625	126022	brassinosteroid biosynthetic process	MDP0000304620|MDP0000924612_R|MDP0000739959|MDP0000313525|MDP0000215466_R|MDP0000304620_R|MDP0000282305_R|MDP0000239289|MDP0000739959_R|MDP0000286141_R|MDP0000225396_R|MDP0000904458|MDP0000855347|MDP0000120044_R|MDP0000351222|MDP0000253809|MDP0000228370|MDP0000196553_R|MDP0000331623_R|MDP0000331623|MDP0000228370_R|MDP0000131723_R	AT2G45400_AS|AT1G58440_AS|AT5G65020_AS|AT4G31910_AS|AT5G50375_AS|AT5G24910_AS|AT3G52940_AS|AT4G31910_AS|AT1G50430_AS|AT4G12730_AS|AT5G24910|AT1G20050|AT5G15350|AT5G35360|AT2G45400|AT2G45400|AT4G12730|AT3G30180|AT4G31910|AT5G24910|AT4G31910|AT5G47770
16129	4.0769e-05	0.0016036	22	638	1625	126022	phytosteroid biosynthetic process	MDP0000304620|MDP0000924612_R|MDP0000739959|MDP0000313525|MDP0000215466_R|MDP0000304620_R|MDP0000282305_R|MDP0000239289|MDP0000739959_R|MDP0000286141_R|MDP0000225396_R|MDP0000904458|MDP0000855347|MDP0000120044_R|MDP0000351222|MDP0000253809|MDP0000228370|MDP0000196553_R|MDP0000331623_R|MDP0000331623|MDP0000228370_R|MDP0000131723_R	AT2G45400_AS|AT1G58440_AS|AT5G65020_AS|AT4G31910_AS|AT5G50375_AS|AT5G24910_AS|AT3G52940_AS|AT4G31910_AS|AT1G50430_AS|AT4G12730_AS|AT5G24910|AT1G20050|AT5G15350|AT5G35360|AT2G45400|AT2G45400|AT4G12730|AT3G30180|AT4G31910|AT5G24910|AT4G31910|AT5G47770
9651	5.4645e-05	0.0020084	100	5178	1625	126022	response to salt stress	MDP0000292031|MDP0000268156_R|MDP0000232389|MDP0000258717|MDP0000296958|MDP0000263161_R|MDP0000310152_R|MDP0000178233|MDP0000283052|MDP0000561026|MDP0000310152|MDP0000598183|MDP0000215630|MDP0000287302|MDP0000191837_R|MDP0000237978_R|MDP0000360864|MDP0000564897|MDP0000398010_R|MDP0000832369_R|MDP0000206093|MDP0000258530_R|MDP0000253809|MDP0000279620_R|MDP0000237499|MDP0000513880_R|MDP0000292031_R…	AT1G15690_AS|AT5G60920_AS|AT3G12320_AS|AT5G52060_AS|AT5G02020_AS|AT5G67590_AS|AT5G20080_AS|AT1G78380_AS|AT3G10920_AS|AT4G04330_AS|AT3G51780_AS|AT1G16060_AS|AT3G09600_AS|AT3G23050_AS|AT2G01570_AS|AT4G18710_AS|AT2G28190_AS|AT5G65020_AS|AT2G28190_AS|AT5G67590_AS|AT1G13440_AS|AT4G11650_AS|AT4G11650_AS|AT3G55440_AS|AT1G73660_AS|AT5G65730_AS|AT2G28190_AS|AT1G22450_AS|AT2G39800_AS|AT4G24960_AS|AT4G08685…
33993	5.9032e-05	0.0021347	94	4808	1625	126022	response to lipid	MDP0000119960_R|MDP0000284776|MDP0000427102_R|MDP0000270731_R|MDP0000232389|MDP0000162007_R|MDP0000310152_R|MDP0000398010|MDP0000158047|MDP0000561026|MDP0000313382|MDP0000889811|MDP0000300321_R|MDP0000873893|MDP0000310152|MDP0000407448_R|MDP0000889811_R|MDP0000220633_R|MDP0000598183|MDP0000598183_R|MDP0000937996|MDP0000668703_R|MDP0000237978_R|MDP0000790705_R|MDP0000231748|MDP0000836165|MDP000023…	AT3G46290_AS|AT2G22670_AS|AT3G12320_AS|AT4G39670_AS|AT4G08950_AS|AT3G16785_AS|AT1G69530_AS|AT4G35100_AS|AT5G51990_AS|AT4G09140_AS|AT1G16060_AS|AT3G09600_AS|AT3G23050_AS|AT2G01570_AS|AT4G18710_AS|AT2G36430_AS|AT5G24860_AS|AT3G22380_AS|AT1G15080_AS|AT5G65730_AS|AT5G24860_AS|AT2G39800_AS|AT4G24960_AS|AT5G61820_AS|AT5G24860_AS|AT1G06040_AS|AT3G17120_AS|AT4G19810_AS|AT2G36830_AS|AT2G22430_AS|AT1G06040…
6810	6.4926e-05	0.0022339	303	19084	1625	126022	transport	MDP0000542055|MDP0000208617_R|MDP0000268156_R|MDP0000200696_R|MDP0000263161_R|MDP0000841464_R|MDP0000430546_R|MDP0000233661_R|MDP0000268229_R|MDP0000226787_R|MDP0000303061|MDP0000279154|MDP0000561026|MDP0000164054|MDP0000161125_R|MDP0000813710|MDP0000119811|MDP0000069858_R|MDP0000237978_R|MDP0000614608|MDP0000170687_R|MDP0000244867_R|MDP0000124585_R|MDP0000131308_R|MDP0000126073_R|MDP0000360864|M…	AT1G15690_AS|AT5G60920_AS|AT2G43330_AS|AT3G13050_AS|AT3G15060_AS|AT4G25640_AS|AT1G55260_AS|AT5G40510_AS|AT5G05760_AS|AT4G18210_AS|AT5G52060_AS|AT5G14570_AS|AT2G29330_AS|AT3G62270_AS|AT2G27500_AS|AT1G47550_AS|AT1G70230_AS|AT4G39670_AS|AT2G43820_AS|AT4G25140_AS|AT5G67590_AS|AT4G16740_AS|AT4G21120_AS|AT2G36290_AS|AT5G59480_AS|AT4G25650_AS|AT1G70370_AS|AT5G20080_AS|AT2G40540_AS|AT1G79380_AS|AT1G65730…
16128	6.6757e-05	0.0022339	22	660	1625	126022	phytosteroid metabolic process	MDP0000304620|MDP0000924612_R|MDP0000739959|MDP0000313525|MDP0000215466_R|MDP0000304620_R|MDP0000282305_R|MDP0000239289|MDP0000739959_R|MDP0000286141_R|MDP0000225396_R|MDP0000904458|MDP0000855347|MDP0000120044_R|MDP0000351222|MDP0000253809|MDP0000228370|MDP0000196553_R|MDP0000331623_R|MDP0000331623|MDP0000228370_R|MDP0000131723_R	AT2G45400_AS|AT1G58440_AS|AT5G65020_AS|AT4G31910_AS|AT5G50375_AS|AT5G24910_AS|AT3G52940_AS|AT4G31910_AS|AT1G50430_AS|AT4G12730_AS|AT5G24910|AT1G20050|AT5G15350|AT5G35360|AT2G45400|AT2G45400|AT4G12730|AT3G30180|AT4G31910|AT5G24910|AT4G31910|AT5G47770
16131	6.6757e-05	0.0022339	22	660	1625	126022	brassinosteroid metabolic process	MDP0000304620|MDP0000924612_R|MDP0000739959|MDP0000313525|MDP0000215466_R|MDP0000304620_R|MDP0000282305_R|MDP0000239289|MDP0000739959_R|MDP0000286141_R|MDP0000225396_R|MDP0000904458|MDP0000855347|MDP0000120044_R|MDP0000351222|MDP0000253809|MDP0000228370|MDP0000196553_R|MDP0000331623_R|MDP0000331623|MDP0000228370_R|MDP0000131723_R	AT2G45400_AS|AT1G58440_AS|AT5G65020_AS|AT4G31910_AS|AT5G50375_AS|AT5G24910_AS|AT3G52940_AS|AT4G31910_AS|AT1G50430_AS|AT4G12730_AS|AT5G24910|AT1G20050|AT5G15350|AT5G35360|AT2G45400|AT2G45400|AT4G12730|AT3G30180|AT4G31910|AT5G24910|AT4G31910|AT5G47770
10155	9.7668e-05	0.0029591	16	406	1625	126022	regulation of proton transport	MDP0000800352|MDP0000222941_R|MDP0000223905_R|MDP0000943426|MDP0000800352_R|MDP0000236916|MDP0000223905|MDP0000944409|MDP0000173207_R|MDP0000321244_R|MDP0000944409_R|MDP0000325574|MDP0000671114_R|MDP0000325582|MDP0000835914_R|MDP0000231527	AT2G39730_AS|AT1G34000_AS|AT2G05620_AS|AT3G62410_AS|AT3G62410_AS|AT1G79040_AS|AT4G10340_AS|AT2G39730_AS|AT4G04850|AT3G54890|AT2G39730|AT2G39730|AT5G54770|AT1G79040|AT1G42970|AT2G39730
10453	0.00011316	0.0032819	4	20	1625	126022	regulation of cell fate commitment	MDP0000387366_R|MDP0000216918_R|MDP0000216918|MDP0000387366	AT2G46410_AS|AT2G46410_AS|AT2G46410|AT2G46410
45229	0.00011339	0.0032819	87	4454	1625	126022	external encapsulating structure organization	MDP0000464276_R|MDP0000310152_R|MDP0000794936_R|MDP0000405831_R|MDP0000279154|MDP0000303061|MDP0000147201|MDP0000869939|MDP0000164054|MDP0000125336|MDP0000320017|MDP0000119148_R|MDP0000310152|MDP0000842877_R|MDP0000319081|MDP0000247926_R|MDP0000263744_R|MDP0000937996|MDP0000658332_R|MDP0000148501|MDP0000459304_R|MDP0000197595|MDP0000220329_R|MDP0000120008_R|MDP0000836165|MDP0000165364|MDP00001585…	AT5G60920_AS|AT3G13050_AS|AT1G55260_AS|AT3G62270_AS|AT2G27500_AS|AT1G19940_AS|AT5G65700_AS|AT4G14130_AS|AT2G41850_AS|AT1G70370_AS|AT4G17030_AS|AT1G11545_AS|AT3G05900_AS|AT1G69530_AS|AT4G02500_AS|AT3G23050_AS|AT2G39350_AS|AT4G35420_AS|AT4G31590_AS|AT1G48350_AS|AT5G55230_AS|AT5G65730_AS|AT1G22110_AS|AT1G22110_AS|AT1G75780_AS|AT4G25810_AS|AT2G41850_AS|AT5G60920_AS|AT4G33330_AS|AT4G33000_AS|AT1G64760…
9266	0.00012236	0.003393	108	5812	1625	126022	response to temperature stimulus	MDP0000925901_R|MDP0000231051|MDP0000263161_R|MDP0000310152_R|MDP0000429215_R|MDP0000184940|MDP0000283052|MDP0000561026|MDP0000132480|MDP0000134273|MDP0000310152|MDP0000598183|MDP0000215630|MDP0000165880_R|MDP0000237978_R|MDP0000281110|MDP0000642609|MDP0000777793|MDP0000360864|MDP0000564897|MDP0000398010_R|MDP0000253809|MDP0000206093|MDP0000463117_R|MDP0000237499|MDP0000321244_R|MDP0000134685|MDP…	AT5G60920_AS|AT2G27710_AS|AT2G26250_AS|AT4G37930_AS|AT5G38480_AS|AT3G08690_AS|AT4G39670_AS|AT4G25140_AS|AT3G24120_AS|AT5G67590_AS|AT5G20080_AS|AT5G05410_AS|AT1G56070_AS|AT5G37670_AS|AT3G10920_AS|AT3G16785_AS|AT4G04330_AS|AT3G05890_AS|AT3G09640_AS|AT3G51780_AS|AT2G39730_AS|AT3G61580_AS|AT2G46210_AS|AT5G05580_AS|AT4G37930_AS|AT3G23050_AS|AT2G01570_AS|AT4G18710_AS|AT5G65020_AS|AT1G15950_AS|AT5G67590…
6970	0.00012561	0.003393	103	5492	1625	126022	response to osmotic stress	MDP0000292031|MDP0000268156_R|MDP0000232389|MDP0000258717|MDP0000296958|MDP0000263161_R|MDP0000310152_R|MDP0000178233|MDP0000283052|MDP0000561026|MDP0000310152|MDP0000598183|MDP0000215630|MDP0000287302|MDP0000191837_R|MDP0000237978_R|MDP0000126073_R|MDP0000360864|MDP0000564897|MDP0000398010_R|MDP0000832369_R|MDP0000206093|MDP0000258530_R|MDP0000253809|MDP0000279620_R|MDP0000237499|MDP0000513880_R…	AT1G15690_AS|AT5G60920_AS|AT3G12320_AS|AT5G52060_AS|AT5G02020_AS|AT5G67590_AS|AT5G20080_AS|AT1G78380_AS|AT3G10920_AS|AT4G04330_AS|AT3G51780_AS|AT1G16060_AS|AT3G09600_AS|AT3G23050_AS|AT2G01570_AS|AT4G18710_AS|AT2G28190_AS|AT5G65020_AS|AT2G28190_AS|AT5G67590_AS|AT1G13440_AS|AT4G11650_AS|AT4G11650_AS|AT3G55440_AS|AT1G73660_AS|AT5G65730_AS|AT2G28190_AS|AT1G22450_AS|AT2G39800_AS|AT4G24960_AS|AT4G08685…
71554	0.00016487	0.0042486	107	5794	1625	126022	cell wall organization or biogenesis	MDP0000430546_R|MDP0000310152_R|MDP0000794936_R|MDP0000303061|MDP0000279154|MDP0000405831_R|MDP0000869939|MDP0000164054|MDP0000535048_R|MDP0000320017|MDP0000310152|MDP0000119148_R|MDP0000136517|MDP0000247926_R|MDP0000263744_R|MDP0000148501|MDP0000937996|MDP0000207142|MDP0000220329_R|MDP0000120008_R|MDP0000121177_R|MDP0000360864|MDP0000152821_R|MDP0000318347|MDP0000237499|MDP0000150489_R|MDP000054…	AT5G60920_AS|AT3G13050_AS|AT1G55260_AS|AT4G02630_AS|AT3G62270_AS|AT2G27500_AS|AT1G19940_AS|AT5G65700_AS|AT1G70230_AS|AT4G14130_AS|AT2G41850_AS|AT1G70370_AS|AT4G17030_AS|AT1G11545_AS|AT1G21880_AS|AT3G05900_AS|AT5G39890_AS|AT1G69530_AS|AT4G02500_AS|AT1G79620_AS|AT3G23050_AS|AT4G31590_AS|AT1G48350_AS|AT3G27200_AS|AT5G55230_AS|AT5G65730_AS|AT1G22110_AS|AT1G22110_AS|AT1G72220_AS|AT1G75780_AS|AT4G25810…
51234	0.0001714	0.0043669	306	19566	1625	126022	establishment of localization	MDP0000542055|MDP0000208617_R|MDP0000268156_R|MDP0000149416|MDP0000200696_R|MDP0000263161_R|MDP0000841464_R|MDP0000430546_R|MDP0000233661_R|MDP0000268229_R|MDP0000226787_R|MDP0000303061|MDP0000279154|MDP0000561026|MDP0000164054|MDP0000161125_R|MDP0000813710|MDP0000119811|MDP0000069858_R|MDP0000237978_R|MDP0000614608|MDP0000170687_R|MDP0000244867_R|MDP0000124585_R|MDP0000131308_R|MDP0000126073_R|M…	AT1G15690_AS|AT5G60920_AS|AT2G43330_AS|AT3G13050_AS|AT3G15060_AS|AT4G25640_AS|AT1G55260_AS|AT5G40510_AS|AT5G05760_AS|AT4G18210_AS|AT5G52060_AS|AT5G14570_AS|AT2G29330_AS|AT3G62270_AS|AT2G27500_AS|AT1G47550_AS|AT4G22890_AS|AT1G70230_AS|AT4G39670_AS|AT2G43820_AS|AT4G25140_AS|AT5G67590_AS|AT4G16740_AS|AT4G21120_AS|AT2G36290_AS|AT5G59480_AS|AT4G25650_AS|AT1G70370_AS|AT5G20080_AS|AT2G40540_AS|AT1G79380…
9825	0.00018272	0.0046029	23	758	1625	126022	multidimensional cell growth	MDP0000464276_R|MDP0000937996|MDP0000215466_R|MDP0000148501|MDP0000197595|MDP0000120008_R|MDP0000094767|MDP0000266398_R|MDP0000360864|MDP0000221906_R|MDP0000250138|MDP0000164054_R|MDP0000148501_R|MDP0000464276|MDP0000164054|MDP0000937996_R|MDP0000670959|MDP0000237499|MDP0000194795_R|MDP0000153630_R|MDP0000247926_R|MDP0000319081|MDP0000841405_R	AT5G60920_AS|AT5G65700_AS|AT1G70370_AS|AT4G02500_AS|AT3G23050_AS|AT4G18710_AS|AT1G75780_AS|AT5G60920_AS|AT4G33000_AS|AT2G03090_AS|AT1G75750_AS|AT4G12420|AT5G65700|AT4G25570|AT1G70370|AT1G70370|AT5G35360|AT4G22010|AT4G16370|AT4G12420|AT4G33000|AT4G33000|AT1G75750
1901617	0.00019446	0.0048442	81	4148	1625	126022	organic hydroxy compound biosynthetic process	MDP0000304620_R|MDP0000164000_R|MDP0000695033|MDP0000154841_R|MDP0000904458|MDP0000158047|MDP0000146158|MDP0000572721_R|MDP0000618088_R|MDP0000247921|MDP0000889811|MDP0000235822_R|MDP0000331623|MDP0000146158_R|MDP0000889811_R|MDP0000302490|MDP0000924612_R|MDP0000739959|MDP0000459304_R|MDP0000456277|MDP0000282305_R|MDP0000739959_R|MDP0000297861_R|MDP0000920069|MDP0000121177_R|MDP0000286141_R|MDP00…	AT1G32900_AS|AT3G12320_AS|AT4G37930_AS|AT1G07180_AS|AT4G39670_AS|AT4G08950_AS|AT1G74470_AS|AT3G14470_AS|AT2G39730_AS|AT2G45400_AS|AT4G37930_AS|AT1G58440_AS|AT5G49970_AS|AT5G65020_AS|AT1G14290_AS|AT4G03280_AS|AT1G74470_AS|AT4G31910_AS|AT1G43620_AS|AT5G50375_AS|AT2G32720_AS|AT5G24910_AS|AT3G52940_AS|AT5G54160_AS|AT5G43910_AS|AT1G16670_AS|AT4G31910_AS|AT4G08950_AS|AT4G01370_AS|AT1G64160_AS|AT1G50430…
6812	0.00020199	0.0049288	99	5306	1625	126022	cation transport	MDP0000304620_R|MDP0000870126|MDP0000160967|MDP0000430546_R|MDP0000561026|MDP0000883001|MDP0000813710|MDP0000119811|MDP0000535048_R|MDP0000119148_R|MDP0000247926_R|MDP0000170687_R|MDP0000787701|MDP0000124585_R|MDP0000131308_R|MDP0000360864|MDP0000910032|MDP0000889819|MDP0000832369_R|MDP0000471879|MDP0000787701_R|MDP0000157113|MDP0000508761_R|MDP0000184046_R|MDP0000287242_R|MDP0000360716|MDP000013…	AT1G15690_AS|AT5G60920_AS|AT2G43330_AS|AT3G13050_AS|AT5G40510_AS|AT5G52060_AS|AT2G29330_AS|AT3G62270_AS|AT4G21120_AS|AT2G36290_AS|AT5G59480_AS|AT2G40540_AS|AT1G79380_AS|AT1G01490_AS|AT5G24930_AS|AT5G14880_AS|AT2G02040_AS|AT5G18840_AS|AT1G11260_AS|AT4G31910_AS|AT1G22450_AS|AT1G75630_AS|AT4G08685_AS|AT5G60920_AS|AT5G45550_AS|AT4G08570_AS|AT2G38870_AS|AT2G36830_AS|AT1G08380_AS|AT4G31910_AS|AT3G18830…
71555	0.00020225	0.0049288	83	4280	1625	126022	cell wall organization	MDP0000464276_R|MDP0000310152_R|MDP0000794936_R|MDP0000279154|MDP0000303061|MDP0000405831_R|MDP0000147201|MDP0000869939|MDP0000164054|MDP0000125336|MDP0000320017|MDP0000119148_R|MDP0000310152|MDP0000842877_R|MDP0000319081|MDP0000247926_R|MDP0000263744_R|MDP0000937996|MDP0000148501|MDP0000658332_R|MDP0000459304_R|MDP0000197595|MDP0000220329_R|MDP0000120008_R|MDP0000836165|MDP0000165364|MDP00001585…	AT5G60920_AS|AT3G13050_AS|AT1G55260_AS|AT3G62270_AS|AT2G27500_AS|AT1G19940_AS|AT5G65700_AS|AT4G14130_AS|AT2G41850_AS|AT1G70370_AS|AT4G17030_AS|AT1G11545_AS|AT3G05900_AS|AT1G69530_AS|AT4G02500_AS|AT3G23050_AS|AT4G31590_AS|AT1G48350_AS|AT5G55230_AS|AT5G65730_AS|AT1G22110_AS|AT1G22110_AS|AT1G75780_AS|AT4G25810_AS|AT2G41850_AS|AT5G60920_AS|AT4G33330_AS|AT4G33000_AS|AT1G64760_AS|AT2G03090_AS|AT4G02330…
16125	0.00021486	0.0051595	32	1236	1625	126022	sterol metabolic process	MDP0000215466_R|MDP0000164000_R|MDP0000239289|MDP0000225396_R|MDP0000329095|MDP0000855347|MDP0000904458|MDP0000158047|MDP0000196553_R|MDP0000924612_R|MDP0000313525|MDP0000459304_R|MDP0000152076_R|MDP0000456277|MDP0000282305_R|MDP0000304996|MDP0000121177_R|MDP0000297861_R|MDP0000221906_R|MDP0000286450_R|MDP0000456277_R|MDP0000351222|MDP0000253809|MDP0000286450|MDP0000228370|MDP0000171628_R|MDP0000…	AT4G08950_AS|AT2G45400_AS|AT1G58440_AS|AT5G65020_AS|AT1G14290_AS|AT1G43620_AS|AT5G50375_AS|AT2G32720_AS|AT3G52940_AS|AT5G54160_AS|AT4G08950_AS|AT1G50430_AS|AT4G12730_AS|AT3G22960|AT1G20050|AT1G76160|AT3G07020|AT5G54160|AT3G22960|AT5G15350|AT5G35360|AT4G22010|AT2G45400|AT2G45400|AT4G12730|AT1G14290|AT4G37760|AT5G54160|AT1G76160|AT5G54160|AT4G08950|AT5G47770
16126	0.00025473	0.0060117	31	1194	1625	126022	sterol biosynthetic process	MDP0000215466_R|MDP0000164000_R|MDP0000239289|MDP0000225396_R|MDP0000329095|MDP0000855347|MDP0000904458|MDP0000158047|MDP0000196553_R|MDP0000924612_R|MDP0000313525|MDP0000459304_R|MDP0000456277|MDP0000282305_R|MDP0000304996|MDP0000121177_R|MDP0000297861_R|MDP0000221906_R|MDP0000286450_R|MDP0000456277_R|MDP0000351222|MDP0000253809|MDP0000286450|MDP0000228370|MDP0000171628_R|MDP0000552625_R|MDP0000…	AT4G08950_AS|AT2G45400_AS|AT1G58440_AS|AT5G65020_AS|AT1G14290_AS|AT1G43620_AS|AT5G50375_AS|AT2G32720_AS|AT3G52940_AS|AT5G54160_AS|AT4G08950_AS|AT1G50430_AS|AT4G12730_AS|AT3G22960|AT1G20050|AT1G76160|AT5G54160|AT3G22960|AT5G15350|AT5G35360|AT4G22010|AT2G45400|AT2G45400|AT4G12730|AT1G14290|AT4G37760|AT5G54160|AT1G76160|AT5G54160|AT4G08950|AT5G47770
45597	0.00032833	0.0075887	4	26	1625	126022	positive regulation of cell differentiation	MDP0000387366_R|MDP0000216918_R|MDP0000216918|MDP0000387366	AT2G46410_AS|AT2G46410_AS|AT2G46410|AT2G46410
46496	0.00034946	0.0079948	57	2730	1625	126022	nicotinamide nucleotide metabolic process	MDP0000327390|MDP0000149416|MDP0000263161_R|MDP0000189485|MDP0000398010|MDP0000906703_R|MDP0000178233|MDP0000247921|MDP0000283052|MDP0000561026|MDP0000204310_R|MDP0000598183|MDP0000272802|MDP0000598183_R|MDP0000191837_R|MDP0000187714|MDP0000595826_R|MDP0000237978_R|MDP0000237978|MDP0000126073_R|MDP0000360864|MDP0000121177_R|MDP0000242698_R|MDP0000297425|MDP0000398010_R|MDP0000146063_R|MDP00008580…	AT5G60920_AS|AT5G64040_AS|AT4G22890_AS|AT5G67590_AS|AT5G20080_AS|AT1G78380_AS|AT3G10920_AS|AT1G69740_AS|AT2G29630_AS|AT2G01570_AS|AT5G49970_AS|AT4G18710_AS|AT5G67590_AS|AT1G13440_AS|AT3G55440_AS|AT4G03280_AS|AT5G17170_AS|AT5G60920_AS|AT1G06040_AS|AT2G36830_AS|AT1G06040_AS|AT1G08380_AS|AT4G01370_AS|AT2G21660_AS|AT3G50820_AS|AT3G23600_AS|AT3G22960|AT5G11670|AT5G14040|AT1G32060|AT5G67590|AT1G74030|A…
19362	0.00036196	0.0081151	57	2734	1625	126022	pyridine nucleotide metabolic process	MDP0000327390|MDP0000149416|MDP0000263161_R|MDP0000189485|MDP0000398010|MDP0000906703_R|MDP0000178233|MDP0000247921|MDP0000283052|MDP0000561026|MDP0000204310_R|MDP0000598183|MDP0000272802|MDP0000598183_R|MDP0000191837_R|MDP0000187714|MDP0000595826_R|MDP0000237978_R|MDP0000237978|MDP0000126073_R|MDP0000360864|MDP0000121177_R|MDP0000242698_R|MDP0000297425|MDP0000398010_R|MDP0000146063_R|MDP00008580…	AT5G60920_AS|AT5G64040_AS|AT4G22890_AS|AT5G67590_AS|AT5G20080_AS|AT1G78380_AS|AT3G10920_AS|AT1G69740_AS|AT2G29630_AS|AT2G01570_AS|AT5G49970_AS|AT4G18710_AS|AT5G67590_AS|AT1G13440_AS|AT3G55440_AS|AT4G03280_AS|AT5G17170_AS|AT5G60920_AS|AT1G06040_AS|AT2G36830_AS|AT1G06040_AS|AT1G08380_AS|AT4G01370_AS|AT2G21660_AS|AT3G50820_AS|AT3G23600_AS|AT3G22960|AT5G11670|AT5G14040|AT1G32060|AT5G67590|AT1G74030|A…
71249	0.00044055	0.0096834	4	28	1625	126022	cellular response to nitrate	MDP0000201530_R|MDP0000201530|MDP0000131368|MDP0000131368_R	AT5G14570_AS|AT5G14570_AS|AT5G14570|AT5G14570
72524	0.00046132	0.010042	57	2762	1625	126022	pyridine-containing compound metabolic process	MDP0000327390|MDP0000149416|MDP0000263161_R|MDP0000189485|MDP0000398010|MDP0000906703_R|MDP0000178233|MDP0000247921|MDP0000283052|MDP0000561026|MDP0000204310_R|MDP0000598183|MDP0000272802|MDP0000598183_R|MDP0000191837_R|MDP0000187714|MDP0000595826_R|MDP0000237978_R|MDP0000237978|MDP0000126073_R|MDP0000360864|MDP0000121177_R|MDP0000242698_R|MDP0000297425|MDP0000398010_R|MDP0000146063_R|MDP00008580…	AT5G60920_AS|AT5G64040_AS|AT4G22890_AS|AT5G67590_AS|AT5G20080_AS|AT1G78380_AS|AT3G10920_AS|AT1G69740_AS|AT2G29630_AS|AT2G01570_AS|AT5G49970_AS|AT4G18710_AS|AT5G67590_AS|AT1G13440_AS|AT3G55440_AS|AT4G03280_AS|AT5G17170_AS|AT5G60920_AS|AT1G06040_AS|AT2G36830_AS|AT1G06040_AS|AT1G08380_AS|AT4G01370_AS|AT2G21660_AS|AT3G50820_AS|AT3G23600_AS|AT3G22960|AT5G11670|AT5G14040|AT1G32060|AT5G67590|AT1G74030|A…
48588	0.00046887	0.010108	46	2100	1625	126022	developmental cell growth	MDP0000464276_R|MDP0000839889|MDP0000215466_R|MDP0000094767|MDP0000490376_R|MDP0000904458|MDP0000250138|MDP0000119931|MDP0000164054|MDP0000197775_R|MDP0000308890|MDP0000153630_R|MDP0000197775|MDP0000247926_R|MDP0000319081|MDP0000841405_R|MDP0000191821_R|MDP0000937996|MDP0000148501|MDP0000220329_R|MDP0000197595|MDP0000191821|MDP0000120008_R|MDP0000282305_R|MDP0000126073_R|MDP0000266398_R|MDP000036…	AT5G60920_AS|AT3G13050_AS|AT5G52060_AS|AT5G11520_AS|AT5G65700_AS|AT1G70370_AS|AT1G64980_AS|AT2G03720_AS|AT1G45688_AS|AT4G02500_AS|AT2G32300_AS|AT3G23050_AS|AT4G18710_AS|AT1G60420_AS|AT1G22110_AS|AT1G22110_AS|AT1G75780_AS|AT5G60920_AS|AT5G03040_AS|AT4G33000_AS|AT5G52060_AS|AT4G12730_AS|AT1G75750_AS|AT3G13050|AT4G12420|AT5G11670|AT5G65700|AT1G22130|AT4G25570|AT1G70370|AT2G03720|AT1G70370|AT2G32300|…
9743	0.00051828	0.011066	51	2410	1625	126022	response to carbohydrate	MDP0000119035_R|MDP0000268156_R|MDP0000222941_R|MDP0000258717|MDP0000296958|MDP0000832369|MDP0000318172|MDP0000151030|MDP0000759336_R|MDP0000119630_R|MDP0000238581_R|MDP0000325574|MDP0000231527|MDP0000096208|MDP0000800352|MDP0000291081|MDP0000123133_R|MDP0000199192_R|MDP0000131308_R|MDP0000234319_R|MDP0000297861_R|MDP0000360864|MDP0000800352_R|MDP0000832369_R|MDP0000292212|MDP0000321244_R|MDP0000…	AT5G60920_AS|AT3G47340_AS|AT5G52060_AS|AT4G25140_AS|AT2G39730_AS|AT1G34000_AS|AT2G05620_AS|AT2G28190_AS|AT2G28190_AS|AT5G07990_AS|AT1G61800_AS|AT2G17880_AS|AT2G35120_AS|AT1G73660_AS|AT2G28190_AS|AT3G62410_AS|AT3G62410_AS|AT5G60920_AS|AT1G69780_AS|AT5G13930_AS|AT1G79040_AS|AT2G13360_AS|AT5G52060_AS|AT4G10340_AS|AT2G39730_AS|AT2G23910|AT3G47340|AT4G25140|AT3G61220|AT2G31390|AT5G07990|AT5G42800|AT3G…
43478	0.00054625	0.011129	21	718	1625	126022	pigment accumulation in response to UV light	MDP0000464276_R|MDP0000937996|MDP0000148501|MDP0000215466_R|MDP0000197595|MDP0000120008_R|MDP0000094767|MDP0000266398_R|MDP0000360864|MDP0000221906_R|MDP0000164054_R|MDP0000148501_R|MDP0000464276|MDP0000164054|MDP0000937996_R|MDP0000237499|MDP0000194795_R|MDP0000153630_R|MDP0000247926_R|MDP0000319081|MDP0000841405_R	AT5G60920_AS|AT5G65700_AS|AT1G70370_AS|AT4G02500_AS|AT3G23050_AS|AT1G75780_AS|AT5G60920_AS|AT4G33000_AS|AT1G75750_AS|AT4G12420|AT5G65700|AT4G25570|AT1G70370|AT1G70370|AT5G35360|AT4G22010|AT4G16370|AT4G12420|AT4G33000|AT4G33000|AT1G75750
43479	0.00054625	0.011129	21	718	1625	126022	pigment accumulation in tissues in response to UV light	MDP0000464276_R|MDP0000937996|MDP0000148501|MDP0000215466_R|MDP0000197595|MDP0000120008_R|MDP0000094767|MDP0000266398_R|MDP0000360864|MDP0000221906_R|MDP0000164054_R|MDP0000148501_R|MDP0000464276|MDP0000164054|MDP0000937996_R|MDP0000237499|MDP0000194795_R|MDP0000153630_R|MDP0000247926_R|MDP0000319081|MDP0000841405_R	AT5G60920_AS|AT5G65700_AS|AT1G70370_AS|AT4G02500_AS|AT3G23050_AS|AT1G75780_AS|AT5G60920_AS|AT4G33000_AS|AT1G75750_AS|AT4G12420|AT5G65700|AT4G25570|AT1G70370|AT1G70370|AT5G35360|AT4G22010|AT4G16370|AT4G12420|AT4G33000|AT4G33000|AT1G75750
43480	0.00054625	0.011129	21	718	1625	126022	pigment accumulation in tissues	MDP0000464276_R|MDP0000937996|MDP0000148501|MDP0000215466_R|MDP0000197595|MDP0000120008_R|MDP0000094767|MDP0000266398_R|MDP0000360864|MDP0000221906_R|MDP0000164054_R|MDP0000148501_R|MDP0000464276|MDP0000164054|MDP0000937996_R|MDP0000237499|MDP0000194795_R|MDP0000153630_R|MDP0000247926_R|MDP0000319081|MDP0000841405_R	AT5G60920_AS|AT5G65700_AS|AT1G70370_AS|AT4G02500_AS|AT3G23050_AS|AT1G75780_AS|AT5G60920_AS|AT4G33000_AS|AT1G75750_AS|AT4G12420|AT5G65700|AT4G25570|AT1G70370|AT1G70370|AT5G35360|AT4G22010|AT4G16370|AT4G12420|AT4G33000|AT4G33000|AT1G75750
43481	0.00054625	0.011129	21	718	1625	126022	anthocyanin accumulation in tissues in response to UV light	MDP0000464276_R|MDP0000937996|MDP0000148501|MDP0000215466_R|MDP0000197595|MDP0000120008_R|MDP0000094767|MDP0000266398_R|MDP0000360864|MDP0000221906_R|MDP0000164054_R|MDP0000148501_R|MDP0000464276|MDP0000164054|MDP0000937996_R|MDP0000237499|MDP0000194795_R|MDP0000153630_R|MDP0000247926_R|MDP0000319081|MDP0000841405_R	AT5G60920_AS|AT5G65700_AS|AT1G70370_AS|AT4G02500_AS|AT3G23050_AS|AT1G75780_AS|AT5G60920_AS|AT4G33000_AS|AT1G75750_AS|AT4G12420|AT5G65700|AT4G25570|AT1G70370|AT1G70370|AT5G35360|AT4G22010|AT4G16370|AT4G12420|AT4G33000|AT4G33000|AT1G75750
19464	0.0005571	0.011129	5	52	1625	126022	glycine decarboxylation via glycine cleavage system	MDP0000134685|MDP0000292212|MDP0000132477_R|MDP0000234570|MDP0000613170_R	AT4G37930_AS|AT4G37930_AS|AT2G35120_AS|AT4G37930|AT1G32470
43476	0.00056588	0.011129	21	720	1625	126022	pigment accumulation	MDP0000464276_R|MDP0000937996|MDP0000148501|MDP0000215466_R|MDP0000197595|MDP0000120008_R|MDP0000094767|MDP0000266398_R|MDP0000360864|MDP0000221906_R|MDP0000164054_R|MDP0000148501_R|MDP0000464276|MDP0000164054|MDP0000937996_R|MDP0000237499|MDP0000194795_R|MDP0000153630_R|MDP0000247926_R|MDP0000319081|MDP0000841405_R	AT5G60920_AS|AT5G65700_AS|AT1G70370_AS|AT4G02500_AS|AT3G23050_AS|AT1G75780_AS|AT5G60920_AS|AT4G33000_AS|AT1G75750_AS|AT4G12420|AT5G65700|AT4G25570|AT1G70370|AT1G70370|AT5G35360|AT4G22010|AT4G16370|AT4G12420|AT4G33000|AT4G33000|AT1G75750
43473	0.00056588	0.011129	21	720	1625	126022	pigmentation	MDP0000464276_R|MDP0000937996|MDP0000148501|MDP0000215466_R|MDP0000197595|MDP0000120008_R|MDP0000094767|MDP0000266398_R|MDP0000360864|MDP0000221906_R|MDP0000164054_R|MDP0000148501_R|MDP0000464276|MDP0000164054|MDP0000937996_R|MDP0000237499|MDP0000194795_R|MDP0000153630_R|MDP0000247926_R|MDP0000319081|MDP0000841405_R	AT5G60920_AS|AT5G65700_AS|AT1G70370_AS|AT4G02500_AS|AT3G23050_AS|AT1G75780_AS|AT5G60920_AS|AT4G33000_AS|AT1G75750_AS|AT4G12420|AT5G65700|AT4G25570|AT1G70370|AT1G70370|AT5G35360|AT4G22010|AT4G16370|AT4G12420|AT4G33000|AT4G33000|AT1G75750
42446	0.00060025	0.011601	34	1426	1625	126022	hormone biosynthetic process	MDP0000215466_R|MDP0000205699|MDP0000304620_R|MDP0000268320_R|MDP0000163032_R|MDP0000216173|MDP0000239289|MDP0000263161_R|MDP0000225396_R|MDP0000855347|MDP0000904458|MDP0000312744_R|MDP0000196553_R|MDP0000331623_R|MDP0000331623|MDP0000924612_R|MDP0000304620|MDP0000739959|MDP0000313525|MDP0000937996|MDP0000282305_R|MDP0000739959_R|MDP0000286141_R|MDP0000205889_R|MDP0000120044_R|MDP0000351222|MDP00…	AT1G08980_AS|AT3G23820_AS|AT2G45400_AS|AT1G58440_AS|AT5G65020_AS|AT4G31910_AS|AT5G50375_AS|AT5G24910_AS|AT3G52940_AS|AT4G31910_AS|AT1G50430_AS|AT4G12730_AS|AT1G75750_AS|AT5G24910|AT1G20050|AT3G50740|AT5G01750|AT5G15350|AT2G46330|AT5G35360|AT2G45400|AT2G45400|AT3G22890|AT3G50740|AT4G12730|AT3G30180|AT1G08980|AT4G31910|AT5G12330|AT5G24910|AT5G17300|AT4G31910|AT5G47770|AT1G75750
51179	0.00061007	0.01169	314	20526	1625	126022	localization	MDP0000542055|MDP0000208617_R|MDP0000268156_R|MDP0000149416|MDP0000200696_R|MDP0000263161_R|MDP0000841464_R|MDP0000430546_R|MDP0000233661_R|MDP0000268229_R|MDP0000226787_R|MDP0000279154|MDP0000303061|MDP0000561026|MDP0000164054|MDP0000161125_R|MDP0000813710|MDP0000119811|MDP0000069858_R|MDP0000237978_R|MDP0000614608|MDP0000170687_R|MDP0000244867_R|MDP0000124585_R|MDP0000131308_R|MDP0000126073_R|M…	AT1G15690_AS|AT5G60920_AS|AT2G43330_AS|AT3G13050_AS|AT3G15060_AS|AT4G25640_AS|AT1G55260_AS|AT5G40510_AS|AT5G05760_AS|AT4G18210_AS|AT5G52060_AS|AT5G14570_AS|AT2G29330_AS|AT3G62270_AS|AT2G27500_AS|AT1G47550_AS|AT4G22890_AS|AT1G70230_AS|AT4G39670_AS|AT2G43820_AS|AT4G25140_AS|AT5G67590_AS|AT4G16740_AS|AT4G21120_AS|AT2G36290_AS|AT5G59480_AS|AT4G25650_AS|AT1G70370_AS|AT5G20080_AS|AT2G40540_AS|AT1G79380…
65008	0.00061882	0.011758	126	7290	1625	126022	regulation of biological quality	MDP0000166723_R|MDP0000261585_R|MDP0000870126|MDP0000304620_R|MDP0000615196_R|MDP0000312902_R|MDP0000841464_R|MDP0000263161_R|MDP0000804081_R|MDP0000279154|MDP0000164054|MDP0000308890|MDP0000813710|MDP0000889811|MDP0000247926_R|MDP0000251669_R|MDP0000148501|MDP0000937996|MDP0000175504_R|MDP0000120008_R|MDP0000360864|MDP0000299960|MDP0000832369_R|MDP0000351222|MDP0000253809|MDP0000177956_R|MDP0000…	AT1G15690_AS|AT5G60920_AS|AT5G52060_AS|AT5G65700_AS|AT4G25140_AS|AT1G70370_AS|AT2G19500_AS|AT1G79380_AS|AT4G02500_AS|AT5G24930_AS|AT1G08980_AS|AT3G23820_AS|AT2G45400_AS|AT3G23050_AS|AT1G58440_AS|AT5G65020_AS|AT2G02100_AS|AT5G47750_AS|AT1G48350_AS|AT2G37678_AS|AT4G05420_AS|AT3G02875_AS|AT4G31910_AS|AT1G60420_AS|AT3G02875_AS|AT5G50375_AS|AT2G39970_AS|AT1G75780_AS|AT5G24910_AS|AT3G52940_AS|AT5G60920…
43623	0.00063657	0.011893	59	2924	1625	126022	cellular protein complex assembly	MDP0000427102_R|MDP0000161634|MDP0000327390|MDP0000149416|MDP0000044656_R|MDP0000281971|MDP0000906703_R|MDP0000178233|MDP0000303061|MDP0000805474_R|MDP0000319081|MDP0000272802|MDP0000800352|MDP0000191837_R|MDP0000187714|MDP0000148501|MDP0000363098_R|MDP0000210295_R|MDP0000142895_R|MDP0000125631_R|MDP0000800352_R|MDP0000297425|MDP0000858039|MDP0000657053|MDP0000124281_R|MDP0000807958|MDP0000044656…	AT2G02510_AS|AT2G22670_AS|AT5G11520_AS|AT3G08690_AS|AT5G65700_AS|AT4G22890_AS|AT5G67590_AS|AT1G67350_AS|AT1G78380_AS|AT3G10920_AS|AT5G56280_AS|AT5G67590_AS|AT2G30570_AS|AT1G64230_AS|AT1G64230_AS|AT3G55440_AS|AT4G03280_AS|AT5G55230_AS|AT5G50375_AS|AT1G75780_AS|AT5G17170_AS|AT5G27560_AS|AT1G08380_AS|AT4G14960_AS|AT1G79040_AS|AT5G51550_AS|AT3G50820_AS|AT2G02510|AT1G64350|AT1G44575|AT1G52230|AT1G3206…
48764	0.00072835	0.013064	44	2026	1625	126022	trichoblast maturation	MDP0000464276_R|MDP0000839889|MDP0000215466_R|MDP0000304620_R|MDP0000094767|MDP0000180763_R|MDP0000904458|MDP0000250138|MDP0000164054|MDP0000312744_R|MDP0000197775_R|MDP0000153630_R|MDP0000197775|MDP0000319081|MDP0000247926_R|MDP0000841405_R|MDP0000191821_R|MDP0000739959|MDP0000304620|MDP0000937996|MDP0000148501|MDP0000197595|MDP0000191821|MDP0000120008_R|MDP0000282305_R|MDP0000908041|MDP00001260…	AT5G60920_AS|AT5G52060_AS|AT5G11520_AS|AT5G65700_AS|AT1G70370_AS|AT1G47480_AS|AT2G03720_AS|AT1G45688_AS|AT4G02500_AS|AT2G32300_AS|AT3G23050_AS|AT4G18710_AS|AT4G31910_AS|AT1G75780_AS|AT5G60920_AS|AT5G03040_AS|AT4G33000_AS|AT4G31910_AS|AT5G52060_AS|AT4G12730_AS|AT2G34680_AS|AT1G75750_AS|AT4G12420|AT5G11670|AT5G65700|AT4G25570|AT1G70370|AT1G47480|AT2G03720|AT1G70370|AT2G32300|AT5G35360|AT4G22010|AT4…
48765	0.00072835	0.013064	44	2026	1625	126022	root hair cell differentiation	MDP0000464276_R|MDP0000839889|MDP0000215466_R|MDP0000304620_R|MDP0000094767|MDP0000180763_R|MDP0000904458|MDP0000250138|MDP0000164054|MDP0000312744_R|MDP0000197775_R|MDP0000153630_R|MDP0000197775|MDP0000319081|MDP0000247926_R|MDP0000841405_R|MDP0000191821_R|MDP0000739959|MDP0000304620|MDP0000937996|MDP0000148501|MDP0000197595|MDP0000191821|MDP0000120008_R|MDP0000282305_R|MDP0000908041|MDP00001260…	AT5G60920_AS|AT5G52060_AS|AT5G11520_AS|AT5G65700_AS|AT1G70370_AS|AT1G47480_AS|AT2G03720_AS|AT1G45688_AS|AT4G02500_AS|AT2G32300_AS|AT3G23050_AS|AT4G18710_AS|AT4G31910_AS|AT1G75780_AS|AT5G60920_AS|AT5G03040_AS|AT4G33000_AS|AT4G31910_AS|AT5G52060_AS|AT4G12730_AS|AT2G34680_AS|AT1G75750_AS|AT4G12420|AT5G11670|AT5G65700|AT4G25570|AT1G70370|AT1G47480|AT2G03720|AT1G70370|AT2G32300|AT5G35360|AT4G22010|AT4…
48469	0.00074264	0.013214	44	2028	1625	126022	cell maturation	MDP0000464276_R|MDP0000839889|MDP0000215466_R|MDP0000304620_R|MDP0000094767|MDP0000180763_R|MDP0000904458|MDP0000250138|MDP0000164054|MDP0000312744_R|MDP0000197775_R|MDP0000153630_R|MDP0000197775|MDP0000319081|MDP0000247926_R|MDP0000841405_R|MDP0000191821_R|MDP0000739959|MDP0000304620|MDP0000937996|MDP0000148501|MDP0000197595|MDP0000191821|MDP0000120008_R|MDP0000282305_R|MDP0000908041|MDP00001260…	AT5G60920_AS|AT5G52060_AS|AT5G11520_AS|AT5G65700_AS|AT1G70370_AS|AT1G47480_AS|AT2G03720_AS|AT1G45688_AS|AT4G02500_AS|AT2G32300_AS|AT3G23050_AS|AT4G18710_AS|AT4G31910_AS|AT1G75780_AS|AT5G60920_AS|AT5G03040_AS|AT4G33000_AS|AT4G31910_AS|AT5G52060_AS|AT4G12730_AS|AT2G34680_AS|AT1G75750_AS|AT4G12420|AT5G11670|AT5G65700|AT4G25570|AT1G70370|AT1G47480|AT2G03720|AT1G70370|AT2G32300|AT5G35360|AT4G22010|AT4…
5976	0.0008217	0.01424	90	4944	1625	126022	polysaccharide metabolic process	MDP0000922600|MDP0000464276_R|MDP0000275150_R|MDP0000149416|MDP0000248765_R|MDP0000310152_R|MDP0000794936_R|MDP0000405831_R|MDP0000303061|MDP0000164054|MDP0000300321_R|MDP0000535048_R|MDP0000204310_R|MDP0000320017|MDP0000310152|MDP0000842877_R|MDP0000319081|MDP0000247926_R|MDP0000319015|MDP0000263744_R|MDP0000937996|MDP0000148501|MDP0000459304_R|MDP0000281110|MDP0000197595|MDP0000207142|MDP000012…	AT5G60920_AS|AT1G32900_AS|AT3G62270_AS|AT1G19940_AS|AT5G65700_AS|AT4G22890_AS|AT1G70230_AS|AT4G14130_AS|AT1G70370_AS|AT1G11545_AS|AT3G05900_AS|AT4G02500_AS|AT2G29630_AS|AT1G79620_AS|AT3G23050_AS|AT1G58440_AS|AT3G52500_AS|AT1G27680_AS|AT1G22770_AS|AT3G27200_AS|AT3G22380_AS|AT5G55230_AS|AT1G43620_AS|AT5G65730_AS|AT1G72220_AS|AT1G75780_AS|AT4G25810_AS|AT5G27560_AS|AT5G60920_AS|AT4G33330_AS|AT4G33000…
97305	0.00087866	0.015038	79	4238	1625	126022	response to alcohol	MDP0000427102_R|MDP0000270731_R|MDP0000232389|MDP0000162007_R|MDP0000310152_R|MDP0000398010|MDP0000158047|MDP0000561026|MDP0000889811|MDP0000300321_R|MDP0000873893|MDP0000310152|MDP0000407448_R|MDP0000889811_R|MDP0000598183|MDP0000598183_R|MDP0000937996|MDP0000237978_R|MDP0000790705_R|MDP0000231748|MDP0000836165|MDP0000237978|MDP0000920069|MDP0000162721_R|MDP0000210330_R|MDP0000191203|MDP00005648…	AT3G46290_AS|AT3G12320_AS|AT4G39670_AS|AT4G08950_AS|AT3G16785_AS|AT4G35100_AS|AT5G51990_AS|AT4G09140_AS|AT1G16060_AS|AT3G09600_AS|AT3G23050_AS|AT2G01570_AS|AT4G18710_AS|AT2G36430_AS|AT3G22380_AS|AT1G15080_AS|AT5G65730_AS|AT2G39800_AS|AT4G24960_AS|AT5G61820_AS|AT1G06040_AS|AT3G17120_AS|AT4G19810_AS|AT2G36830_AS|AT2G22430_AS|AT1G06040_AS|AT5G06860_AS|AT4G08950_AS|AT4G36830_AS|AT4G01370_AS|AT4G02330…
7030	0.00095607	0.016037	34	1466	1625	126022	Golgi organization	MDP0000561026_R|MDP0000952079|MDP0000797759|MDP0000360716|MDP0000094767|MDP0000263161_R|MDP0000398010|MDP0000250138|MDP0000904458|MDP0000561026|MDP0000283052|MDP0000165604|MDP0000300321_R|MDP0000766240|MDP0000598183|MDP0000272802|MDP0000924612_R|MDP0000598183_R|MDP0000293432|MDP0000595826_R|MDP0000187714|MDP0000237978_R|MDP0000397302|MDP0000282305_R|MDP0000237978|MDP0000389181_R|MDP0000360864|MDP…	AT5G60920_AS|AT5G67590_AS|AT5G20080_AS|AT3G10920_AS|AT2G01570_AS|AT4G18710_AS|AT5G67590_AS|AT1G13440_AS|AT3G55440_AS|AT4G08685_AS|AT5G60920_AS|AT5G45550_AS|AT1G06040_AS|AT2G36830_AS|AT1G06040_AS|AT4G01370_AS|AT2G21660_AS|AT4G12730_AS|AT3G23600_AS|AT5G67590|AT2G01570|AT3G22890|AT5G67590|AT4G12730|AT3G22200|AT3G45140|AT5G21090|AT3G27890|AT1G06040|AT2G36830|AT1G02500|AT1G06040|AT3G16240|AT5G47770
18149	0.00097998	0.016037	2	4	1625	126022	peptide cross-linking	MDP0000325574|MDP0000325582	AT3G62410_AS|AT3G62410_AS
18316	0.00097998	0.016037	2	4	1625	126022	peptide cross-linking via L-cystine	MDP0000325574|MDP0000325582	AT3G62410_AS|AT3G62410_AS
2001142	0.00097998	0.016037	2	4	1625	126022	nicotinate transport	MDP0000119931|MDP0000119931_R	AT3G13050_AS|AT3G13050
2001143	0.00097998	0.016037	2	4	1625	126022	N-methylnicotinate transport	MDP0000119931|MDP0000119931_R	AT3G13050_AS|AT3G13050
15697	0.00097998	0.016037	2	4	1625	126022	quaternary ammonium group transport	MDP0000119931|MDP0000119931_R	AT3G13050_AS|AT3G13050
19932	0.0010089	0.016391	12	318	1625	126022	second-messenger-mediated signaling	MDP0000464276_R|MDP0000464276|MDP0000910032_R|MDP0000314872_R|MDP0000530424|MDP0000632173|MDP0000131723_R|MDP0000264521_R|MDP0000910032|MDP0000256696_R|MDP0000212925_R|MDP0000841405_R	AT4G33000_AS|AT4G11010_AS|AT4G30960_AS|AT5G15410_AS|AT1G20050|AT5G48670|AT1G64480|AT2G32590|AT3G17510|AT4G33000|AT4G33000|AT5G15410
2000067	0.0011679	0.01844	4	36	1625	126022	regulation of root morphogenesis	MDP0000387366_R|MDP0000216918_R|MDP0000216918|MDP0000387366	AT2G46410_AS|AT2G46410_AS|AT2G46410|AT2G46410
10054	0.0012126	0.019012	44	2080	1625	126022	trichoblast differentiation	MDP0000464276_R|MDP0000839889|MDP0000215466_R|MDP0000304620_R|MDP0000094767|MDP0000180763_R|MDP0000904458|MDP0000250138|MDP0000164054|MDP0000312744_R|MDP0000197775_R|MDP0000153630_R|MDP0000197775|MDP0000319081|MDP0000247926_R|MDP0000841405_R|MDP0000191821_R|MDP0000739959|MDP0000304620|MDP0000937996|MDP0000148501|MDP0000197595|MDP0000191821|MDP0000120008_R|MDP0000282305_R|MDP0000908041|MDP00001260…	AT5G60920_AS|AT5G52060_AS|AT5G11520_AS|AT5G65700_AS|AT1G70370_AS|AT1G47480_AS|AT2G03720_AS|AT1G45688_AS|AT4G02500_AS|AT2G32300_AS|AT3G23050_AS|AT4G18710_AS|AT4G31910_AS|AT1G75780_AS|AT5G60920_AS|AT5G03040_AS|AT4G33000_AS|AT4G31910_AS|AT5G52060_AS|AT4G12730_AS|AT2G34680_AS|AT1G75750_AS|AT4G12420|AT5G11670|AT5G65700|AT4G25570|AT1G70370|AT1G47480|AT2G03720|AT1G70370|AT2G32300|AT5G35360|AT4G22010|AT4…
44550	0.0013569	0.020762	46	2214	1625	126022	secondary metabolite biosynthetic process	MDP0000119035_R|MDP0000215466_R|MDP0000205699|MDP0000681768_R|MDP0000295794_R|MDP0000164000_R|MDP0000263161_R|MDP0000160967|MDP0000233661_R|MDP0000295794|MDP0000270835|MDP0000836708_R|MDP0000283052|MDP0000686661|MDP0000247921|MDP0000270835_R|MDP0000244771_R|MDP0000908370_R|MDP0000125256|MDP0000119148_R|MDP0000690401_R|MDP0000589981|MDP0000765050_R|MDP0000595826_R|MDP0000197595|MDP0000456277|MDP00…	AT1G58170_AS|AT2G36290_AS|AT4G02500_AS|AT1G08980_AS|AT2G30490_AS|AT2G28670_AS|AT5G49970_AS|AT1G15950_AS|AT2G24280_AS|AT1G13440_AS|AT2G47890_AS|AT3G21240_AS|AT5G54160_AS|AT1G67830_AS|AT5G13930_AS|AT1G17100_AS|AT1G64160_AS|AT3G50820_AS|AT2G23910|AT5G23190|AT5G54160|AT2G02400|AT5G35360|AT1G69870|AT1G60710|AT3G55800|AT3G26060|AT3G22890|AT2G24280|AT3G21240|AT1G08980|AT5G14700|AT2G23910|AT2G40890|AT5G5…
18198	0.001434	0.021434	4	38	1625	126022	peptidyl-cysteine modification	MDP0000191887_R|MDP0000191887|MDP0000325574|MDP0000325582	AT5G39890_AS|AT3G62410_AS|AT3G62410_AS|AT5G39890
9823	0.001434	0.021434	4	38	1625	126022	cytokinin catabolic process	MDP0000166723|MDP0000166723_R|MDP0000312902_R|MDP0000279125_R	AT2G19500_AS|AT2G19500|AT5G21482|AT4G29740
42447	0.001434	0.021434	4	38	1625	126022	hormone catabolic process	MDP0000166723|MDP0000166723_R|MDP0000312902_R|MDP0000279125_R	AT2G19500_AS|AT2G19500|AT5G21482|AT4G29740
1901657	0.001532	0.022747	66	3484	1625	126022	glycosyl compound metabolic process	MDP0000159559_R|MDP0000205699|MDP0000263161_R|MDP0000233661_R|MDP0000398010|MDP0000178233|MDP0000270835|MDP0000123242_R|MDP0000247921|MDP0000283052|MDP0000561026|MDP0000908370_R|MDP0000204310_R|MDP0000598183|MDP0000272802|MDP0000598183_R|MDP0000736762_R|MDP0000191837_R|MDP0000595826_R|MDP0000187714|MDP0000237978_R|MDP0000197595|MDP0000237978|MDP0000360864|MDP0000121177_R|MDP0000242698_R|MDP000039…	AT5G60920_AS|AT5G67590_AS|AT5G20080_AS|AT1G78380_AS|AT3G53900_AS|AT3G10920_AS|AT4G02500_AS|AT2G29630_AS|AT1G08980_AS|AT2G01570_AS|AT5G49970_AS|AT4G18710_AS|AT1G03110_AS|AT2G24280_AS|AT5G67590_AS|AT1G13440_AS|AT4G32180_AS|AT3G55440_AS|AT5G60920_AS|AT1G06040_AS|AT2G36830_AS|AT1G67830_AS|AT1G06040_AS|AT1G17100_AS|AT4G01370_AS|AT2G21660_AS|AT3G47950_AS|AT3G50820_AS|AT3G23600_AS|AT3G22960|AT5G03300|AT…
6575	0.0016363	0.023978	20	732	1625	126022	cellular modified amino acid metabolic process	MDP0000134685|MDP0000240073_R|MDP0000924612_R|MDP0000561026_R|MDP0000595826_R|MDP0000222512|MDP0000164000_R|MDP0000456277|MDP0000725999|MDP0000841464_R|MDP0000895533_R|MDP0000429215_R|MDP0000456277_R|MDP0000561026|MDP0000132477_R|MDP0000182613_R|MDP0000192272|MDP0000552625_R|MDP0000234570|MDP0000205784	AT4G37930_AS|AT4G33910_AS|AT2G45300_AS|AT4G35220_AS|AT4G37930_AS|AT5G54160_AS|AT2G36830_AS|AT1G68440_AS|AT4G37930|AT5G54160|AT4G29210|AT4G29210|AT2G46590|AT5G54160|AT5G54160|AT2G36830|AT1G02500|AT5G24030|AT4G36360|AT5G47770
55085	0.0016733	0.024361	88	4934	1625	126022	transmembrane transport	MDP0000201530|MDP0000427102_R|MDP0000189783|MDP0000216726_R|MDP0000124654|MDP0000449818_R|MDP0000841464_R|MDP0000233661_R|MDP0000268229_R|MDP0000175780_R|MDP0000287293|MDP0000226787_R|MDP0000572721_R|MDP0000561026|MDP0000127942|MDP0000197472_R|MDP0000161125_R|MDP0000813710|MDP0000883001|MDP0000523206|MDP0000119811|MDP0000131368|MDP0000127942_R|MDP0000069858_R|MDP0000150290_R|MDP0000247926_R|MDP00…	AT1G15690_AS|AT2G43330_AS|AT3G13050_AS|AT4G25640_AS|AT4G18210_AS|AT5G14570_AS|AT3G62270_AS|AT4G21120_AS|AT2G40540_AS|AT1G65730_AS|AT1G12600_AS|AT1G30840_AS|AT5G14570_AS|AT3G46560_AS|AT5G14880_AS|AT3G18440_AS|AT1G33110_AS|AT2G02040_AS|AT1G61800_AS|AT5G18840_AS|AT1G64230_AS|AT1G47530_AS|AT1G11260_AS|AT1G64230_AS|AT1G22450_AS|AT1G75630_AS|AT4G32390_AS|AT2G39210_AS|AT5G56450_AS|AT4G28390_AS|AT1G61570…
9269	0.0018894	0.027329	9	212	1625	126022	response to desiccation	MDP0000561026|MDP0000561026_R|MDP0000324254|MDP0000237499|MDP0000300321_R|MDP0000310152|MDP0000323330|MDP0000564897|MDP0000310152_R	AT3G23050_AS|AT5G65730_AS|AT2G39800_AS|AT4G24960_AS|AT2G36830_AS|AT2G22430_AS|AT3G45140|AT5G65730|AT2G36830
52541	0.0020134	0.028846	9	214	1625	126022	plant-type cell wall cellulose metabolic process	MDP0000881763_R|MDP0000459304_R|MDP0000196553_R|MDP0000877937|MDP0000150489_R|MDP0000191749|MDP0000142911_R|MDP0000142911|MDP0000897417_R	AT3G62270_AS|AT3G05900_AS|AT3G62270_AS|AT3G62270|AT1G76160|AT5G15350|AT1G76160|AT5G43060|AT1G61580
21700	0.00202	0.028846	61	3204	1625	126022	developmental maturation	MDP0000119960_R|MDP0000464276_R|MDP0000304620_R|MDP0000287293|MDP0000151030|MDP0000904458|MDP0000164054|MDP0000319081|MDP0000247926_R|MDP0000739959|MDP0000148501|MDP0000937996|MDP0000237978_R|MDP0000191821|MDP0000197595|MDP0000120008_R|MDP0000790705_R|MDP0000282305_R|MDP0000237978|MDP0000739959_R|MDP0000126073_R|MDP0000360864|MDP0000121177_R|MDP0000162721_R|MDP0000534784_R|MDP0000464276|MDP000046…	AT2G22670_AS|AT5G60920_AS|AT5G52060_AS|AT5G11520_AS|AT5G65700_AS|AT4G25140_AS|AT1G70370_AS|AT1G47480_AS|AT2G03720_AS|AT1G45688_AS|AT4G02500_AS|AT2G32300_AS|AT4G09140_AS|AT3G23050_AS|AT2G01570_AS|AT4G18710_AS|AT1G47530_AS|AT4G31910_AS|AT1G75780_AS|AT5G60920_AS|AT5G03040_AS|AT4G33000_AS|AT4G31910_AS|AT5G52060_AS|AT4G12730_AS|AT2G34680_AS|AT1G75750_AS|AT3G08030|AT4G12420|AT3G22960|AT4G25140|AT5G1167…
1990066	0.0020877	0.029392	4	42	1625	126022	energy quenching	MDP0000596458_R|MDP0000125631_R|MDP0000943426|MDP0000297425	AT4G03280_AS|AT4G10340_AS|AT1G44575|AT1G44575
10196	0.0020877	0.029392	4	42	1625	126022	nonphotochemical quenching	MDP0000596458_R|MDP0000125631_R|MDP0000943426|MDP0000297425	AT4G03280_AS|AT4G10340_AS|AT1G44575|AT1G44575
1901615	0.0021856	0.030436	91	5182	1625	126022	organic hydroxy compound metabolic process	MDP0000304620_R|MDP0000164000_R|MDP0000695033|MDP0000154841_R|MDP0000150382_R|MDP0000904458|MDP0000158047|MDP0000146158|MDP0000572721_R|MDP0000247921|MDP0000618088_R|MDP0000889811|MDP0000941318_R|MDP0000235822_R|MDP0000331623|MDP0000146158_R|MDP0000889811_R|MDP0000302490|MDP0000924612_R|MDP0000739959|MDP0000459304_R|MDP0000456277|MDP0000282305_R|MDP0000739959_R|MDP0000297861_R|MDP0000920069|MDP00…	AT1G32900_AS|AT3G12320_AS|AT4G37930_AS|AT1G07180_AS|AT4G39670_AS|AT2G43820_AS|AT4G08950_AS|AT1G74470_AS|AT3G14470_AS|AT2G39730_AS|AT2G45400_AS|AT4G37930_AS|AT1G58440_AS|AT5G49970_AS|AT5G65020_AS|AT1G14290_AS|AT4G03280_AS|AT1G74470_AS|AT4G31910_AS|AT1G43620_AS|AT5G50375_AS|AT2G32720_AS|AT5G24910_AS|AT3G52940_AS|AT5G54160_AS|AT5G43910_AS|AT1G16670_AS|AT4G31910_AS|AT4G08950_AS|AT4G01370_AS|AT1G64160…
60560	0.002317	0.032066	54	2778	1625	126022	developmental growth involved in morphogenesis	MDP0000464276_R|MDP0000490376_R|MDP0000904458|MDP0000164054|MDP0000465819_R|MDP0000308890|MDP0000319081|MDP0000247926_R|MDP0000148501|MDP0000937996|MDP0000191821|MDP0000197595|MDP0000220329_R|MDP0000120008_R|MDP0000282305_R|MDP0000165364|MDP0000126073_R|MDP0000165364_R|MDP0000360864|MDP0000152821_R|MDP0000464276|MDP0000261563_R|MDP0000318347|MDP0000568045_R|MDP0000237499|MDP0000179040|MDP00001947…	AT3G46290_AS|AT5G60920_AS|AT3G13050_AS|AT5G52060_AS|AT5G11520_AS|AT5G65700_AS|AT1G70370_AS|AT4G17030_AS|AT1G64980_AS|AT2G03720_AS|AT1G69530_AS|AT1G45688_AS|AT4G02500_AS|AT2G32300_AS|AT3G23050_AS|AT4G18710_AS|AT1G60420_AS|AT1G22110_AS|AT1G22110_AS|AT1G75780_AS|AT5G60920_AS|AT5G03040_AS|AT4G33000_AS|AT2G03090_AS|AT5G52060_AS|AT4G12730_AS|AT1G75750_AS|AT3G13050|AT4G12420|AT5G11670|AT5G65700|AT1G2213…
48574	0.0023835	0.032558	7	140	1625	126022	long-day photoperiodism, flowering	MDP0000287992_R|MDP0000581293_R|MDP0000281110|MDP0000232389|MDP0000232389_R|MDP0000287435|MDP0000248765_R	AT3G09600_AS|AT1G22770_AS|AT3G22380_AS|AT3G09600|AT5G24470|AT1G01060|AT5G17300
9642	0.0023956	0.032558	39	1852	1625	126022	response to light intensity	MDP0000222941_R|MDP0000223905_R|MDP0000258717|MDP0000250286|MDP0000281626|MDP0000943426|MDP0000210077_R|MDP0000318172|MDP0000214959|MDP0000635659|MDP0000184940|MDP0000165880|MDP0000119630_R|MDP0000615656|MDP0000236916|MDP0000362505|MDP0000223905|MDP0000944409|MDP0000791550_R|MDP0000281626_R|MDP0000325574|MDP0000944409_R|MDP0000635659_R|MDP0000231527|MDP0000096208|MDP0000800352|MDP0000165880_R|MDP…	AT3G47340_AS|AT5G05410_AS|AT5G37670_AS|AT3G09640_AS|AT5G61510_AS|AT2G39730_AS|AT1G34000_AS|AT2G05620_AS|AT2G28190_AS|AT2G28190_AS|AT1G61800_AS|AT5G59720_AS|AT2G28190_AS|AT3G62410_AS|AT3G62410_AS|AT5G12020_AS|AT4G29520_AS|AT2G03800_AS|AT1G17860_AS|AT1G79040_AS|AT3G50820_AS|AT4G10340_AS|AT2G39730_AS|AT3G47340|AT4G24240|AT5G05410|AT3G09640|AT3G54890|AT2G39730|AT2G26150|AT1G07390|AT1G61800|AT2G39730|…
10266	0.0024082	0.032558	2	6	1625	126022	response to vitamin B1	MDP0000204310|MDP0000204310_R	AT2G29630_AS|AT2G29630
9850	0.0024106	0.032558	19	704	1625	126022	auxin metabolic process	MDP0000937996|MDP0000310711|MDP0000205699|MDP0000268320_R|MDP0000163032_R|MDP0000216173|MDP0000299960_R|MDP0000263161_R|MDP0000205889_R|MDP0000299960|MDP0000534493|MDP0000581293_R|MDP0000312744_R|MDP0000663451|MDP0000937996_R|MDP0000310711_R|MDP0000534493_R|MDP0000302761_R|MDP0000134151_R	AT1G08980_AS|AT3G23820_AS|AT3G02875_AS|AT3G02875_AS|AT3G02875_AS|AT3G02875_AS|AT1G75750_AS|AT3G50740|AT5G01750|AT2G46330|AT3G22890|AT3G50740|AT3G02875|AT1G08980|AT3G02875|AT5G12330|AT3G02875|AT5G17300|AT1G75750
48589	0.0024506	0.032899	60	3168	1625	126022	developmental growth	MDP0000464276_R|MDP0000304620_R|MDP0000490376_R|MDP0000904458|MDP0000164054|MDP0000465819_R|MDP0000308890|MDP0000319081|MDP0000247926_R|MDP0000739959|MDP0000148501|MDP0000937996|MDP0000191821|MDP0000197595|MDP0000220329_R|MDP0000120008_R|MDP0000282305_R|MDP0000165364|MDP0000126073_R|MDP0000739959_R|MDP0000360864|MDP0000165364_R|MDP0000152821_R|MDP0000464276|MDP0000261563_R|MDP0000318347|MDP000056…	AT3G46290_AS|AT5G60920_AS|AT3G13050_AS|AT5G52060_AS|AT5G11520_AS|AT5G65700_AS|AT1G70370_AS|AT4G17030_AS|AT1G64980_AS|AT2G03720_AS|AT1G69530_AS|AT1G45688_AS|AT4G02500_AS|AT2G32300_AS|AT3G23050_AS|AT4G18710_AS|AT4G31910_AS|AT1G60420_AS|AT1G22110_AS|AT1G22110_AS|AT1G75780_AS|AT5G60920_AS|AT5G45550_AS|AT5G03040_AS|AT4G33000_AS|AT2G03090_AS|AT4G31910_AS|AT5G52060_AS|AT4G12730_AS|AT2G34680_AS|AT1G75750…
43269	0.0026717	0.035655	27	1154	1625	126022	regulation of ion transport	MDP0000427102_R|MDP0000464276_R|MDP0000222941_R|MDP0000223905_R|MDP0000943426|MDP0000889811|MDP0000236916|MDP0000944409|MDP0000223905|MDP0000312071_R|MDP0000325574|MDP0000944409_R|MDP0000671114_R|MDP0000889811_R|MDP0000231527|MDP0000841405_R|MDP0000800352|MDP0000222391_R|MDP0000800352_R|MDP0000464276|MDP0000312654_R|MDP0000157113|MDP0000310493_R|MDP0000173207_R|MDP0000321244_R|MDP0000325582|MDP00…	AT4G21120_AS|AT2G39730_AS|AT1G34000_AS|AT2G05620_AS|AT3G62410_AS|AT3G62410_AS|AT4G33000_AS|AT1G79040_AS|AT4G22200_AS|AT4G10340_AS|AT2G39730_AS|AT4G04850|AT5G40780|AT3G54890|AT2G39730|AT4G20940|AT5G57685|AT4G35440|AT2G39730|AT4G13510|AT4G33000|AT5G54770|AT1G79040|AT1G42970|AT4G33000|AT4G22200|AT2G39730
71457	0.002744	0.035962	3	22	1625	126022	cellular response to ozone	MDP0000258717|MDP0000250286|MDP0000318172	AT2G28190_AS|AT2G28190_AS|AT2G28190_AS
9664	0.0027486	0.035962	37	1746	1625	126022	plant-type cell wall organization	MDP0000094767|MDP0000279154|MDP0000303061|MDP0000119931|MDP0000125336_R|MDP0000164054|MDP0000881763_R|MDP0000196553_R|MDP0000877937|MDP0000455477_R|MDP0000125336|MDP0000658332_R|MDP0000459304_R|MDP0000193127_R|MDP0000220329_R|MDP0000193127|MDP0000326734|MDP0000165364|MDP0000360864|MDP0000165364_R|MDP0000318347_R|MDP0000895533_R|MDP0000119931_R|MDP0000142911|MDP0000152821_R|MDP0000164054_R|MDP0000…	AT5G60920_AS|AT3G13050_AS|AT1G55260_AS|AT3G62270_AS|AT2G41850_AS|AT1G70370_AS|AT4G17030_AS|AT3G05900_AS|AT1G69530_AS|AT1G48350_AS|AT5G55230_AS|AT1G22110_AS|AT1G22110_AS|AT2G41850_AS|AT5G60920_AS|AT2G03090_AS|AT3G62270_AS|AT3G13050|AT1G55260|AT3G62270|AT1G76160|AT1G22130|AT1G70370|AT4G17030|AT4G30270|AT1G69530|AT1G70370|AT5G15350|AT3G57510|AT1G22110|AT1G68560|AT1G76160|AT4G38400|AT2G45470|AT5G4306…
9639	0.0027692	0.035962	48	2424	1625	126022	response to red or far red light	MDP0000282993|MDP0000222941_R|MDP0000327390|MDP0000149416|MDP0000223905_R|MDP0000943426|MDP0000248765_R|MDP0000151030|MDP0000320243_R|MDP0000145827_R|MDP0000398010|MDP0000152670_R|MDP0000236916|MDP0000290485_R|MDP0000223905|MDP0000944409|MDP0000944409_R|MDP0000543718_R|MDP0000325574|MDP0000598183|MDP0000231527|MDP0000293592|MDP0000800352|MDP0000598183_R|MDP0000237978_R|MDP0000241662_R|MDP00002811…	AT4G22890_AS|AT4G25140_AS|AT1G69530_AS|AT2G39730_AS|AT1G34000_AS|AT5G56280_AS|AT2G05620_AS|AT2G01570_AS|AT1G22770_AS|AT2G37678_AS|AT1G14290_AS|AT3G22380_AS|AT4G05420_AS|AT4G38180_AS|AT3G62410_AS|AT3G62410_AS|AT5G17170_AS|AT1G06040_AS|AT1G06040_AS|AT1G79040_AS|AT4G10340_AS|AT2G39730_AS|AT4G25140|AT1G30040|AT1G32060|AT5G48150|AT1G69530|AT3G54890|AT2G39730|AT2G01570|AT5G38410|AT5G24470|AT5G38410|AT2…
9409	0.0027874	0.035962	65	3510	1625	126022	response to cold	MDP0000231051|MDP0000151030|MDP0000310152_R|MDP0000429215_R|MDP0000561026|MDP0000300321_R|MDP0000132480|MDP0000205588_R|MDP0000241245_R|MDP0000325574|MDP0000134273|MDP0000310152|MDP0000215630|MDP0000272802|MDP0000210504_R|MDP0000281110|MDP0000169619|MDP0000836165|MDP0000642609|MDP0000777793|MDP0000302532_R|MDP0000920069|MDP0000191203|MDP0000297425|MDP0000564897|MDP0000253809|MDP0000206093|MDP0000…	AT2G27710_AS|AT2G26250_AS|AT4G37930_AS|AT5G38480_AS|AT4G25140_AS|AT3G24120_AS|AT5G67590_AS|AT1G56070_AS|AT3G16785_AS|AT4G04330_AS|AT3G05890_AS|AT3G51780_AS|AT2G39730_AS|AT3G61580_AS|AT2G46210_AS|AT4G37930_AS|AT3G23050_AS|AT5G65020_AS|AT1G15950_AS|AT5G67590_AS|AT1G22770_AS|AT4G03280_AS|AT1G43620_AS|AT5G65730_AS|AT4G24960_AS|AT3G62410_AS|AT3G62410_AS|AT2G36830_AS|AT2G22430_AS|AT3G53990_AS|AT5G06860…
48571	0.0027901	0.035962	7	144	1625	126022	long-day photoperiodism	MDP0000287992_R|MDP0000581293_R|MDP0000281110|MDP0000232389|MDP0000232389_R|MDP0000287435|MDP0000248765_R	AT3G09600_AS|AT1G22770_AS|AT3G22380_AS|AT3G09600|AT5G24470|AT1G01060|AT5G17300
43436	0.002791	0.035962	209	13448	1625	126022	oxoacid metabolic process	MDP0000159376_R|MDP0000263161_R|MDP0000268229_R|MDP0000233661_R|MDP0000178233|MDP0000135662|MDP0000303061|MDP0000618088_R|MDP0000119630_R|MDP0000561026|MDP0000161125_R|MDP0000576682_R|MDP0000941318_R|MDP0000908370_R|MDP0000134273|MDP0000096208|MDP0000191837_R|MDP0000937996|MDP0000560179_R|MDP0000237978_R|MDP0000170687_R|MDP0000244574|MDP0000126073_R|MDP0000360864|MDP0000351107_R|MDP0000398010_R|M…	AT5G60920_AS|AT3G47340_AS|AT1G76690_AS|AT1G55260_AS|AT5G11520_AS|AT2G26250_AS|AT4G37930_AS|AT3G49140_AS|AT5G64040_AS|AT3G08690_AS|AT4G39670_AS|AT2G43820_AS|AT3G24120_AS|AT5G67590_AS|AT1G74470_AS|AT5G20080_AS|AT2G40540_AS|AT1G78380_AS|AT3G14470_AS|AT1G76690_AS|AT3G10920_AS|AT4G33910_AS|AT2G13810_AS|AT3G29200_AS|AT4G02500_AS|AT2G29630_AS|AT1G08980_AS|AT2G45300_AS|AT3G23820_AS|AT4G35220_AS|AT2G39730…
55082	0.002864	0.036502	27	1160	1625	126022	cellular chemical homeostasis	MDP0000839889|MDP0000184046_R|MDP0000870126|MDP0000163032_R|MDP0000317816_R|MDP0000841464_R|MDP0000832369|MDP0000911376_R|MDP0000481097_R|MDP0000290113_R|MDP0000588672_R|MDP0000813710|MDP0000300321_R|MDP0000505439|MDP0000247926_R|MDP0000924612_R|MDP0000470237_R|MDP0000917582_R|MDP0000624964_R|MDP0000858039|MDP0000832369_R|MDP0000195885_R|MDP0000508761_R|MDP0000194305_R|MDP0000202669|MDP0000624964…	AT5G52060_AS|AT5G24930_AS|AT4G30996_AS|AT1G08380_AS|AT5G47560_AS|AT2G13360_AS|AT5G52060_AS|AT3G50820_AS|AT2G40300_AS|AT5G01750|AT4G12800|AT3G63380|AT1G05010|AT4G16370|AT2G01770|AT3G45140|AT5G01600|AT2G39450|AT1G55670|AT3G19010|AT2G32400|AT1G08380|AT2G13360|AT5G24030|AT1G27480|AT3G16240|AT5G47770
6082	0.0028654	0.036502	209	13456	1625	126022	organic acid metabolic process	MDP0000159376_R|MDP0000263161_R|MDP0000268229_R|MDP0000233661_R|MDP0000178233|MDP0000135662|MDP0000303061|MDP0000618088_R|MDP0000119630_R|MDP0000561026|MDP0000161125_R|MDP0000576682_R|MDP0000941318_R|MDP0000908370_R|MDP0000134273|MDP0000096208|MDP0000191837_R|MDP0000937996|MDP0000560179_R|MDP0000237978_R|MDP0000170687_R|MDP0000244574|MDP0000126073_R|MDP0000360864|MDP0000351107_R|MDP0000398010_R|M…	AT5G60920_AS|AT3G47340_AS|AT1G76690_AS|AT1G55260_AS|AT5G11520_AS|AT2G26250_AS|AT4G37930_AS|AT3G49140_AS|AT5G64040_AS|AT3G08690_AS|AT4G39670_AS|AT2G43820_AS|AT3G24120_AS|AT5G67590_AS|AT1G74470_AS|AT5G20080_AS|AT2G40540_AS|AT1G78380_AS|AT3G14470_AS|AT1G76690_AS|AT3G10920_AS|AT4G33910_AS|AT2G13810_AS|AT3G29200_AS|AT4G02500_AS|AT2G29630_AS|AT1G08980_AS|AT2G45300_AS|AT3G23820_AS|AT4G35220_AS|AT2G39730…
10053	0.0029815	0.037766	44	2184	1625	126022	root epidermal cell differentiation	MDP0000464276_R|MDP0000839889|MDP0000215466_R|MDP0000304620_R|MDP0000094767|MDP0000180763_R|MDP0000904458|MDP0000250138|MDP0000164054|MDP0000312744_R|MDP0000197775_R|MDP0000153630_R|MDP0000197775|MDP0000319081|MDP0000247926_R|MDP0000841405_R|MDP0000191821_R|MDP0000739959|MDP0000304620|MDP0000937996|MDP0000148501|MDP0000197595|MDP0000191821|MDP0000120008_R|MDP0000282305_R|MDP0000908041|MDP00001260…	AT5G60920_AS|AT5G52060_AS|AT5G11520_AS|AT5G65700_AS|AT1G70370_AS|AT1G47480_AS|AT2G03720_AS|AT1G45688_AS|AT4G02500_AS|AT2G32300_AS|AT3G23050_AS|AT4G18710_AS|AT4G31910_AS|AT1G75780_AS|AT5G60920_AS|AT5G03040_AS|AT4G33000_AS|AT4G31910_AS|AT5G52060_AS|AT4G12730_AS|AT2G34680_AS|AT1G75750_AS|AT4G12420|AT5G11670|AT5G65700|AT4G25570|AT1G70370|AT1G47480|AT2G03720|AT1G70370|AT2G32300|AT5G35360|AT4G22010|AT4…
10256	0.0030896	0.038916	35	1638	1625	126022	endomembrane system organization	MDP0000561026_R|MDP0000952079|MDP0000797759|MDP0000360716|MDP0000094767|MDP0000200696_R|MDP0000263161_R|MDP0000398010|MDP0000250138|MDP0000904458|MDP0000561026|MDP0000283052|MDP0000165604|MDP0000300321_R|MDP0000766240|MDP0000598183|MDP0000272802|MDP0000924612_R|MDP0000598183_R|MDP0000293432|MDP0000595826_R|MDP0000187714|MDP0000237978_R|MDP0000397302|MDP0000282305_R|MDP0000237978|MDP0000389181_R|M…	AT5G60920_AS|AT5G67590_AS|AT5G20080_AS|AT3G10920_AS|AT2G01570_AS|AT4G18710_AS|AT5G67590_AS|AT1G13440_AS|AT3G55440_AS|AT4G08685_AS|AT5G60920_AS|AT5G45550_AS|AT1G06040_AS|AT2G36830_AS|AT1G06040_AS|AT4G01370_AS|AT2G21660_AS|AT4G12730_AS|AT3G23600_AS|AT5G67590|AT1G48760|AT2G01570|AT3G22890|AT5G67590|AT4G12730|AT3G22200|AT3G45140|AT5G21090|AT3G27890|AT1G06040|AT2G36830|AT1G02500|AT1G06040|AT3G16240|AT…
43094	0.0032665	0.040913	26	1114	1625	126022	cellular metabolic compound salvage	MDP0000134685|MDP0000159559_R|MDP0000161634|MDP0000230627_R|MDP0000318832|MDP0000044656_R|MDP0000832369|MDP0000262029_R|MDP0000123242_R|MDP0000530424|MDP0000234570|MDP0000216038|MDP0000272802|MDP0000293432|MDP0000187714|MDP0000187678_R|MDP0000241662_R|MDP0000187678|MDP0000272802_R|MDP0000252890_R|MDP0000832369_R|MDP0000132477_R|MDP0000255309|MDP0000044656|MDP0000151721|MDP0000151721_R	AT2G02510_AS|AT4G37930_AS|AT5G67590_AS|AT1G67350_AS|AT3G53900_AS|AT3G10920_AS|AT3G46560_AS|AT4G37930_AS|AT3G14420_AS|AT5G67590_AS|AT3G55440_AS|AT1G22450_AS|AT4G11010_AS|AT2G13360_AS|AT2G02510|AT5G03300|AT4G37930|AT5G67590|AT5G11160|AT3G53900|AT1G14450|AT5G38410|AT5G38410|AT3G14130|AT5G67590|AT2G13360
98656	0.003353	0.041764	23	946	1625	126022	anion transmembrane transport	MDP0000201530_R|MDP0000201530|MDP0000482850|MDP0000681768_R|MDP0000462809_R|MDP0000281626|MDP0000216726_R|MDP0000462809|MDP0000233661_R|MDP0000817891|MDP0000142911|MDP0000312654_R|MDP0000813710|MDP0000877937|MDP0000157113|MDP0000391295_R|MDP0000281626_R|MDP0000131368|MDP0000259751|MDP0000482107|MDP0000938969_R|MDP0000142911_R|MDP0000131368_R	AT5G14570_AS|AT3G62270_AS|AT4G21120_AS|AT5G14570_AS|AT3G18440_AS|AT1G61800_AS|AT4G32390_AS|AT5G56450_AS|AT4G28390_AS|AT5G47560_AS|AT2G39890_AS|AT3G62270_AS|AT5G14570|AT3G62270|AT5G14570|AT1G79900|AT1G69870|AT1G61800|AT4G35440|AT2G22500|AT4G32390|AT1G69870|AT1G79900
6972	0.0034544	0.042619	38	1832	1625	126022	hyperosmotic response	MDP0000464276_R|MDP0000561026_R|MDP0000952079|MDP0000797759|MDP0000094767|MDP0000216726_R|MDP0000263161_R|MDP0000250138|MDP0000398010|MDP0000561026|MDP0000283052|MDP0000165604|MDP0000632173|MDP0000938969_R|MDP0000766240|MDP0000505439|MDP0000598183|MDP0000841405_R|MDP0000272802|MDP0000598183_R|MDP0000293432|MDP0000595826_R|MDP0000187714|MDP0000237978_R|MDP0000237978|MDP0000813339_R|MDP0000389181_R…	AT5G60920_AS|AT5G67590_AS|AT5G20080_AS|AT3G10920_AS|AT2G01570_AS|AT4G18710_AS|AT5G67590_AS|AT1G13440_AS|AT3G55440_AS|AT2G39800_AS|AT4G24960_AS|AT5G60920_AS|AT1G06040_AS|AT4G33000_AS|AT4G30996_AS|AT2G36830_AS|AT1G06040_AS|AT4G30960_AS|AT4G01370_AS|AT2G21660_AS|AT1G64060_AS|AT3G23600_AS|AT5G67590|AT1G79900|AT2G01570|AT1G01720|AT3G22890|AT5G67590|AT5G21090|AT3G27890|AT1G06040|AT4G33000|AT2G36830|AT1…
30001	0.0034597	0.042619	63	3414	1625	126022	metal ion transport	MDP0000870126|MDP0000304620_R|MDP0000449818_R|MDP0000832369|MDP0000160967|MDP0000904458|MDP0000561026|MDP0000883001|MDP0000813710|MDP0000300321_R|MDP0000535048_R|MDP0000119148_R|MDP0000247926_R|MDP0000924612_R|MDP0000739959|MDP0000170687_R|MDP0000274582|MDP0000282305_R|MDP0000131308_R|MDP0000739959_R|MDP0000360864|MDP0000889819|MDP0000488686_R|MDP0000170687|MDP0000858039|MDP0000832369_R|MDP000019…	AT5G60920_AS|AT5G40510_AS|AT5G52060_AS|AT2G29330_AS|AT3G62270_AS|AT2G36290_AS|AT2G40540_AS|AT1G79380_AS|AT1G01490_AS|AT5G24930_AS|AT5G14880_AS|AT2G02040_AS|AT4G31910_AS|AT4G08685_AS|AT5G60920_AS|AT5G45550_AS|AT4G08570_AS|AT2G36830_AS|AT1G08380_AS|AT4G31910_AS|AT5G47560_AS|AT2G13360_AS|AT5G52060_AS|AT3G50820_AS|AT2G40300_AS|AT3G62270_AS|AT5G14880_AS|AT5G20650_AS|AT4G12730_AS|AT5G23190|AT2G31390|AT…
9644	0.0035	0.04288	31	1412	1625	126022	response to high light intensity	MDP0000222941_R|MDP0000223905_R|MDP0000943426|MDP0000210077_R|MDP0000214959|MDP0000184940|MDP0000635659|MDP0000165880|MDP0000615656|MDP0000236916|MDP0000362505|MDP0000223905|MDP0000944409|MDP0000791550_R|MDP0000325574|MDP0000944409_R|MDP0000635659_R|MDP0000231527|MDP0000800352|MDP0000165880_R|MDP0000250798_R|MDP0000210077|MDP0000314219|MDP0000243895_R|MDP0000800352_R|MDP0000129882_R|MDP0000858039…	AT5G05410_AS|AT5G37670_AS|AT3G09640_AS|AT5G61510_AS|AT2G39730_AS|AT1G34000_AS|AT2G05620_AS|AT5G59720_AS|AT3G62410_AS|AT3G62410_AS|AT5G12020_AS|AT4G29520_AS|AT2G03800_AS|AT1G17860_AS|AT1G79040_AS|AT3G50820_AS|AT4G10340_AS|AT2G39730_AS|AT4G24240|AT5G05410|AT3G09640|AT3G54890|AT2G39730|AT2G26150|AT1G07390|AT2G39730|AT1G17860|AT5G59720|AT1G79040|AT1G42970|AT2G39730
10015	0.0035528	0.043141	52	2710	1625	126022	root morphogenesis	MDP0000464276_R|MDP0000427102_R|MDP0000304620_R|MDP0000904458|MDP0000279154|MDP0000164054|MDP0000320381|MDP0000414898_R|MDP0000319081|MDP0000247926_R|MDP0000739959|MDP0000148501|MDP0000658332_R|MDP0000937996|MDP0000191821|MDP0000197595|MDP0000120008_R|MDP0000282305_R|MDP0000739959_R|MDP0000126073_R|MDP0000360864|MDP0000534784_R|MDP0000414898|MDP0000464276|MDP0000261563_R|MDP0000237499|MDP00001947…	AT2G22670_AS|AT5G60920_AS|AT5G52060_AS|AT5G11520_AS|AT5G65700_AS|AT1G70370_AS|AT1G47480_AS|AT2G03720_AS|AT1G45688_AS|AT4G02500_AS|AT2G32300_AS|AT3G23050_AS|AT4G18710_AS|AT1G48350_AS|AT4G31910_AS|AT1G75780_AS|AT1G67710_AS|AT5G60920_AS|AT5G25460_AS|AT5G03040_AS|AT4G33000_AS|AT5G65710_AS|AT4G31910_AS|AT5G52060_AS|AT4G12730_AS|AT2G34680_AS|AT1G75750_AS|AT4G12420|AT5G11670|AT5G65700|AT4G25570|AT1G7037…
90627	0.0035598	0.043141	44	2206	1625	126022	plant epidermal cell differentiation	MDP0000464276_R|MDP0000839889|MDP0000215466_R|MDP0000304620_R|MDP0000094767|MDP0000180763_R|MDP0000904458|MDP0000250138|MDP0000164054|MDP0000312744_R|MDP0000197775_R|MDP0000153630_R|MDP0000197775|MDP0000319081|MDP0000247926_R|MDP0000841405_R|MDP0000191821_R|MDP0000739959|MDP0000304620|MDP0000937996|MDP0000148501|MDP0000197595|MDP0000191821|MDP0000120008_R|MDP0000282305_R|MDP0000908041|MDP00001260…	AT5G60920_AS|AT5G52060_AS|AT5G11520_AS|AT5G65700_AS|AT1G70370_AS|AT1G47480_AS|AT2G03720_AS|AT1G45688_AS|AT4G02500_AS|AT2G32300_AS|AT3G23050_AS|AT4G18710_AS|AT4G31910_AS|AT1G75780_AS|AT5G60920_AS|AT5G03040_AS|AT4G33000_AS|AT4G31910_AS|AT5G52060_AS|AT4G12730_AS|AT2G34680_AS|AT1G75750_AS|AT4G12420|AT5G11670|AT5G65700|AT4G25570|AT1G70370|AT1G47480|AT2G03720|AT1G70370|AT2G32300|AT5G35360|AT4G22010|AT4…
6733	0.0036253	0.043698	59	3162	1625	126022	oxidoreduction coenzyme metabolic process	MDP0000327390|MDP0000149416|MDP0000263161_R|MDP0000189485|MDP0000398010|MDP0000906703_R|MDP0000178233|MDP0000247921|MDP0000283052|MDP0000561026|MDP0000300321_R|MDP0000204310_R|MDP0000598183|MDP0000272802|MDP0000598183_R|MDP0000191837_R|MDP0000187714|MDP0000595826_R|MDP0000237978_R|MDP0000237978|MDP0000126073_R|MDP0000360864|MDP0000121177_R|MDP0000242698_R|MDP0000297425|MDP0000398010_R|MDP00002256…	AT5G60920_AS|AT5G64040_AS|AT4G22890_AS|AT5G67590_AS|AT5G20080_AS|AT1G78380_AS|AT3G10920_AS|AT1G69740_AS|AT2G29630_AS|AT2G30490_AS|AT2G01570_AS|AT5G49970_AS|AT4G18710_AS|AT5G67590_AS|AT1G13440_AS|AT3G55440_AS|AT4G03280_AS|AT5G17170_AS|AT5G60920_AS|AT1G06040_AS|AT2G36830_AS|AT1G06040_AS|AT1G08380_AS|AT4G01370_AS|AT2G21660_AS|AT3G50820_AS|AT3G23600_AS|AT3G22960|AT5G11670|AT5G14040|AT1G32060|AT5G6759…
44710	0.0037731	0.045237	505	35364	1625	126022	single-organism metabolic process	MDP0000922600|MDP0000834156|MDP0000655267|MDP0000841464_R|MDP0000430546_R|MDP0000263161_R|MDP0000268229_R|MDP0000303061|MDP0000618088_R|MDP0000899351|MDP0000119630_R|MDP0000561026|MDP0000320213|MDP0000161125_R|MDP0000164054|MDP0000941318_R|MDP0000134273|MDP0000096208|MDP0000278916|MDP0000191837_R|MDP0000937996|MDP0000237978_R|MDP0000120008_R|MDP0000185457|MDP0000244574|MDP0000126073_R|MDP00001552…	AT2G02510_AS|AT5G60920_AS|AT1G32900_AS|AT3G47340_AS|AT1G76690_AS|AT1G58170_AS|AT1G55260_AS|AT3G12320_AS|AT1G50170_AS|AT5G11520_AS|AT2G26250_AS|AT4G37930_AS|AT3G49140_AS|AT2G29330_AS|ATMG00665_AS|AT5G64040_AS|AT5G01720_AS|AT1G07180_AS|AT5G38480_AS|AT3G08690_AS|AT1G13560_AS|AT5G65700_AS|AT4G22890_AS|AT4G39670_AS|AT2G43820_AS|AT3G24120_AS|AT5G67590_AS|AT4G16740_AS|AT4G21120_AS|AT3G12110_AS|AT4G08950…
5982	0.0040476	0.04827	29	1308	1625	126022	starch metabolic process	MDP0000275150_R|MDP0000149416|MDP0000094767|MDP0000332506|MDP0000248765_R|MDP0000303061|MDP0000435532|MDP0000164054|MDP0000332506_R|MDP0000647652_R|MDP0000244771_R|MDP0000123354_R|MDP0000252854|MDP0000300321_R|MDP0000455477_R|MDP0000204310_R|MDP0000671114_R|MDP0000596458_R|MDP0000281110|MDP0000125631_R|MDP0000131308_R|MDP0000360864|MDP0000435532_R|MDP0000164054_R|MDP0000266039_R|MDP0000204310|MDP…	AT5G60920_AS|AT1G32900_AS|AT4G22890_AS|AT1G70370_AS|AT2G29630_AS|AT1G27680_AS|AT1G22770_AS|AT3G22380_AS|AT5G55230_AS|AT5G27560_AS|AT5G60920_AS|AT4G33330_AS|AT3G46970|AT1G44575|AT2G31390|AT1G70370|AT1G70370|AT2G29630|AT3G55800|AT5G24470|AT2G31040|AT2G36190|AT3G45140|AT5G27560|AT4G33330|AT1G68560|AT1G44575|AT4G17090|AT5G54770
1901566	0.0042057	0.049633	107	6398	1625	126022	organonitrogen compound biosynthetic process	MDP0000231051|MDP0000159376_R|MDP0000841464_R|MDP0000263161_R|MDP0000268229_R|MDP0000188338|MDP0000906703_R|MDP0000429215_R|MDP0000303061|MDP0000119630_R|MDP0000561026|MDP0000123242_R|MDP0000161125_R|MDP0000123747_R|MDP0000096208|MDP0000937996|MDP0000560179_R|MDP0000170687_R|MDP0000456277|MDP0000125631_R|MDP0000800352_R|MDP0000189326_R|MDP0000286450|MDP0000755936_R|MDP0000134151_R|MDP0000215466_R…	AT3G47340_AS|AT1G55260_AS|AT1G50170_AS|AT5G64040_AS|AT3G24120_AS|AT1G74470_AS|AT2G40540_AS|AT3G53900_AS|AT3G04840_AS|AT1G69740_AS|AT2G13810_AS|AT3G29200_AS|AT2G29630_AS|AT1G08980_AS|AT2G45300_AS|AT3G23820_AS|AT3G61580_AS|AT2G46210_AS|AT5G49970_AS|AT1G33110_AS|AT4G32180_AS|AT1G14290_AS|AT3G55440_AS|AT1G74470_AS|AT5G55230_AS|AT1G15440_AS|AT1G69200_AS|AT2G39800_AS|AT4G08685_AS|AT1G18500_AS|AT5G54160…
70271	0.0042062	0.049633	65	3576	1625	126022	protein complex biogenesis	MDP0000427102_R|MDP0000161634|MDP0000327390|MDP0000149416|MDP0000044656_R|MDP0000442479_R|MDP0000281971|MDP0000906703_R|MDP0000178233|MDP0000303061|MDP0000805474_R|MDP0000319081|MDP0000800352|MDP0000272802|MDP0000191837_R|MDP0000187714|MDP0000148501|MDP0000363098_R|MDP0000210295_R|MDP0000241662_R|MDP0000142895_R|MDP0000125631_R|MDP0000126073_R|MDP0000800352_R|MDP0000297425|MDP0000858039|MDP000065…	AT2G02510_AS|AT2G22670_AS|AT5G11520_AS|AT3G08690_AS|AT5G65700_AS|AT4G22890_AS|AT5G67590_AS|AT1G67350_AS|AT1G78380_AS|AT3G10920_AS|AT5G56280_AS|AT5G67590_AS|AT2G30570_AS|AT1G64230_AS|AT1G64230_AS|AT3G55440_AS|AT4G03280_AS|AT5G55230_AS|AT5G50375_AS|AT1G75780_AS|AT5G17170_AS|AT5G27560_AS|AT1G08380_AS|AT4G14960_AS|AT1G79040_AS|AT5G51550_AS|AT3G50820_AS|AT2G02510|AT1G64350|AT1G44575|AT5G11670|AT1G5223…
