# Supplementary material for: Large scale study of anti-sense regulation by differential network analysis
Source: BMC Syst Biol. 2018 Nov 20;12(Suppl 5):95. doi: 10.1186/s12918-018-0613-7 (PMC6245689; doi:10.1186/s12918-018-0613-7)
Supplement: Supplementary file 2 — Change motifs enrichment. Results of the enrichment analysis of the 308 change motifs from the 60DAH experiment. Columns A to D: apple genes, nodes of the change motif. Column E: GO slim category significantly over-represented by the genes present in the change motif (“No enrichment” if there is no significantly over-represented category). Column F: significant p-value below 0.05 (-1 if no enrichment). Column G: Apple genes from the sample tagged with the GO slim category. Column H: Number of apple genes in the genome. Column I: Number of apple genes in the sample. Column J: Number of apple genes from the genome tagged with the GO slim category. Column K: Number of apple genes from the sample tagged with the GO slim category. Columns L to O: Arabidopsis orthologs of the apple genes of the change motif. Column P: Arabidopsis orthologs of the apple genes from the sample tagged with the GO category. (ODS 34 kb) [file 12918_2018_613_MOESM2_ESM.ods]

## Sheet: Change motifs
AS impacted	S neighbours	SAS neighbours	SAS neighbours extended	GO term	pvalue	Genes in test set	P	S	p	s	AS impacted – Arabidopsis ortholog	S neighbours – Arabidopsis ortholog	SAS neighbours – Arabidopsis ortholog	SAS neighbours extended – Arabidopsis ortholog	Genes in test set – Arabidopsis ortholog
Md_miR167c_r	MDP0000140655_r MDP0000315959_r	MDP0000199152 MDP0000325919	MDP0000341035 MDP0000196035_r MDP0000285242_r	No enrichment	-1		-1	-1	-1	-1		AT2G16980 AT2G10940	AT4G16730 AT1G68220	AT5G55290 AT1G29750 AT4G31020
Md_miR858b_r	MDP0000314478_r	MDP0000349685	MDP0000232759	No enrichment	-1		-1	-1	-1	-1		AT1G49000	AT4G02630	AT3G22190
MDP0000069858_r	MDP0000263744_r MDP0000340236_r	MDP0000272650	MDP0000340236_r	No enrichment	-1		-1	-1	-1	-1	AT1G09580	AT4G14130
MDP0000119630_r	MDP0000347520_r	MDP0000193127 MDP0000198054	MDP0000573331 MDP0000937996	other biological processes	0.0384886481893222	MDP0000119630_r|MDP0000193127|MDP0000937996	126022	6	17480	3	AT3G47340		AT1G69530 AT5G51990	AT4G23490 AT1G75750	AT1G69530 AT1G75750 AT3G47340
MDP0000119960_r	MDP0000180593_r	MDP0000124008 MDP0000289320	MDP0000124008 MDP0000167379 MDP0000289320	No enrichment	-1		-1	-1	-1	-1	AT3G08030	AT1G15410	AT1G18650	AT3G27030 AT1G18650
MDP0000120044_r	MDP0000263585_r MDP0000305502_r	MDP0000250286	MDP0000251669_r	No enrichment	-1		-1	-1	-1	-1	AT5G24910	AT5G14020 AT3G07660	AT2G28190	AT2G15570
MDP0000120672_r	MDP0000230727_r MDP0000739591_r MDP0000909548_r	MDP0000542055	MDP0000909548_r	No enrichment	-1		-1	-1	-1	-1	AT1G74160	AT1G12790 AT2G37390 AT4G26220	AT5G06920	AT4G26220
MDP0000120878_r	MDP0000256696_r MDP0000286962_r	MDP0000201530	MDP0000120878_r	No enrichment	-1		-1	-1	-1	-1		AT1G64480	AT5G14570
MDP0000121415_r	MDP0000210330_r MDP0000588196_r	MDP0000151190 MDP0000261509	MDP0000151190 MDP0000261509 MDP0000883001	No enrichment	-1		-1	-1	-1	-1	AT1G27200	AT4G34240 AT5G40980	AT3G24120 AT2G36430	AT3G24120 AT2G36430 AT5G14880
MDP0000123133_r	MDP0000270687_r	MDP0000293045	MDP0000187139_r MDP0000349921_r MDP0000547461_r MDP0000881763_r	No enrichment	-1		-1	-1	-1	-1	AT3G61220	AT2G41890	AT1G68570	AT3G16520 AT1G69040 AT5G43060
MDP0000124053_r	MDP0000120008_r MDP0000319911_r MDP0000324536_r	MDP0000407448	MDP0000124053_r	No enrichment	-1		-1	-1	-1	-1	AT1G69580	AT4G12420 AT3G13560	AT3G17120	AT1G69580
MDP0000126738_r	MDP0000614645_r	MDP0000269319	MDP0000126738_r	developmental processes	0.0386298665562963	MDP0000126738_r|MDP0000269319	126022	3	14900	2	AT3G18990		AT4G35420	AT3G18990	AT4G35420 AT3G18990
MDP0000129456_r	MDP0000794936_r	MDP0000753318	MDP0000319081 MDP0000129456_r MDP0000842877_r	cell organization and biogenesis	0.00770335675222128	MDP0000794936_r|MDP0000319081|MDP0000842877_r	126022	5	12144	3	AT4G18760	AT1G13250	AT4G08950	AT1G75780 AT4G18760 AT4G25810	AT1G75780 AT1G13250 AT4G25810
MDP0000129882_r	MDP0000835914_r	MDP0000121657 MDP0000320017	MDP0000197242 MDP0000673273_r	No enrichment	-1		-1	-1	-1	-1	AT4G24240	AT1G42970	AT5G11890 AT4G25810	AT2G27080
MDP0000132040_r	MDP0000143351_r MDP0000148501_r	MDP0000207521	MDP0000132040_r	No enrichment	-1		-1	-1	-1	-1	AT4G14540	AT5G65700	AT5G53190	AT4G14540
MDP0000132477_r	Md_miR162a_r MDP0000791532_r	MDP0000944409	MDP0000132477_r	No enrichment	-1		-1	-1	-1	-1	AT4G37930	AT5G01620	AT2G39730	AT4G37930
MDP0000133105_r	MDP0000131368_r	MDP0000288678	MDP0000228370	other metabolic processes	0.0290983308813581	MDP0000133105_r|MDP0000131368_r|MDP0000288678|MDP0000228370	126022	4	52050	4	AT1G52820	AT5G14570	AT4G05420	AT2G45400	AT2G45400 AT4G05420 AT5G14570 AT1G52820
MDP0000134619_r	MDP0000170854_r MDP0000318166_r	MDP0000181722	MDP0000309508_r	No enrichment	-1		-1	-1	-1	-1	AT3G10690		AT3G14470
MDP0000135496_r	MDP0000132040_r MDP0000291221_r MDP0000345210_r MDP0000476508_r	MDP0000172739 MDP0000655267	MDP0000137271 MDP0000173207_r MDP0000345210_r	No enrichment	-1		-1	-1	-1	-1	AT1G59960	AT4G14540 AT3G50120 AT5G40990	AT2G46420 AT1G60870	AT5G64040 AT4G04850
MDP0000136801_r	MDP0000227978_r	MDP0000347813	MDP0000345210_r	unknown biological processes	0.0242235279316679	MDP0000136801_r|MDP0000227978_r|MDP0000347813|MDP0000345210_r	126022	4	49718	4	AT5G50110				AT5G50110
MDP0000137211_r	MDP0000197472_r MDP0000199588_r MDP0000236041_r MDP0000277710_r	MDP0000189485 MDP0000221813 MDP0000252854	MDP0000308890 MDP0000137211_r MDP0000277710_r MDP0000277710_r	other metabolic processes	0.0302498569648948	MDP0000137211_r|MDP0000199588_r|MDP0000236041_r|MDP0000277710_r|MDP0000189485|MDP0000252854|MDP0000308890	126022	9	52050	7	AT1G73050	AT1G30840 AT3G11840 AT1G07530 AT4G30410	AT1G69740 AT4G09140 AT1G27680	AT1G60420 AT1G73050 AT4G30410	AT1G69740 AT1G27680 AT1G60420 AT1G73050 AT3G11840 AT1G07530 AT4G30410
MDP0000137705_r	MDP0000790705_r	MDP0000836165	MDP0000908041 MDP0000137705_r MDP0000508761_r	No enrichment	-1		-1	-1	-1	-1	AT1G78440	AT4G24660	AT4G02330	AT2G34680 AT1G78440 AT3G19010
MDP0000139736_r	MDP0000293592_r	MDP0000807958	MDP0000293592_r	response to abiotic or biotic stimulus	0.0487726471675759	MDP0000293592_r|MDP0000807958	126022	3	16836	2	AT5G23100	AT4G38180	AT5G51550	AT4G38180	AT5G51550 AT4G38180
MDP0000142434_r	MDP0000148411_r	MDP0000326735 MDP0000344053	MDP0000131219 MDP0000148411_r	No enrichment	-1		-1	-1	-1	-1	AT4G15760		AT3G50440	AT5G51960
MDP0000142911_r	MDP0000361550_r	MDP0000333743	MDP0000249384 MDP0000824458 MDP0000142911_r	No enrichment	-1		-1	-1	-1	-1	AT3G62270			AT3G63470 AT4G24050 AT3G62270
MDP0000143764_r	MDP0000162912_r MDP0000230727_r MDP0000928620_r	MDP0000317457	MDP0000289630 MDP0000615656	No enrichment	-1		-1	-1	-1	-1	AT4G28190	AT5G20670 AT1G12790 AT3G18710		AT1G64230 AT2G03800
MDP0000146108_r	MDP0000302279_r	MDP0000216918	MDP0000146108_r	transcription,DNA-dependent	0.0191114979089693	MDP0000302279_r|MDP0000216918	126022	3	10346	2	AT5G01720	AT1G66140	AT2G46410	AT5G01720	AT2G46410 AT1G66140
MDP0000148186_r	MDP0000166723_r MDP0000181060_r MDP0000810883_r	MDP0000294713	MDP0000120510 MDP0000613170_r	No enrichment	-1		-1	-1	-1	-1	AT1G32060	AT2G19500 AT3G47950	AT1G12310	AT5G32450 AT1G32470
MDP0000148411_r	MDP0000142434_r	MDP0000344053	MDP0000148411_r	No enrichment	-1		-1	-1	-1	-1		AT4G15760
MDP0000151721_r	MDP0000306141_r MDP0000618088_r MDP0000917574_r	MDP0000162244	MDP0000151721_r	No enrichment	-1		-1	-1	-1	-1	AT5G67590	AT1G06530 AT3G02720 AT3G24503	AT5G59480	AT5G67590
MDP0000152278_r	Md_miR167c_r MDP0000217451_r MDP0000231210_r	MDP0000686661	MDP0000253300_r	other biological processes	0.0384886481893222	MDP0000152278_r|MDP0000686661|MDP0000253300_r	126022	6	17480	3	AT4G16740	AT3G61220 AT3G29180	AT5G13930	AT2G38560	AT5G13930 AT4G16740 AT2G38560
MDP0000153203_r	MDP0000305502_r MDP0000503248_r	MDP0000278916	MDP0000287435 MDP0000455073	No enrichment	-1		-1	-1	-1	-1		AT3G07660 AT5G51520	AT1G32780	AT3G22380 AT5G03040
MDP0000155073_r	MDP0000250153_r	MDP0000214959	MDP0000263222_r	No enrichment	-1		-1	-1	-1	-1	AT4G38670	AT3G52500	AT5G61510	AT3G53950
MDP0000155229_r	MDP0000455477_r	MDP0000168342	MDP0000155229_r MDP0000815541_r	No enrichment	-1		-1	-1	-1	-1	AT5G58660	AT1G68560	AT4G17070	AT5G58660 AT2G42760
MDP0000155746_r	MDP0000456277_r	MDP0000324427	MDP0000182673	No enrichment	-1		-1	-1	-1	-1	AT1G74030	AT5G54160	AT5G61820	AT1G76690
MDP0000157736_r	MDP0000144339_r MDP0000305994_r	MDP0000635659 MDP0000784851	MDP0000157736_r MDP0000305994_r	No enrichment	-1		-1	-1	-1	-1	AT2G35470	AT1G49630 AT1G67510	AT1G17860 AT1G49000	AT2G35470 AT1G67510
MDP0000157932_r	MDP0000263659_r MDP0000295251_r MDP0000343191_r	MDP0000248174	MDP0000270687	No enrichment	-1		-1	-1	-1	-1		AT5G55830 AT2G32240		AT2G41890
MDP0000158544_r	MDP0000295794_r	MDP0000158544	MDP0000158544_r	cell organization and biogenesis	0.0260667781849095	MDP0000158544_r|MDP0000158544	126022	3	12144	2	AT4G14130	AT3G21240	AT4G14130	AT4G14130	AT4G14130
MDP0000159873_r	MDP0000196762_r	MDP0000564897	MDP0000159873_r	response to abiotic or biotic stimulus	0.0487726471675759	MDP0000196762_r|MDP0000564897	126022	3	16836	2	AT1G74470	AT5G54270	AT2G22430	AT1G74470	AT2G22430 AT5G54270
MDP0000161125_r	MDP0000147635_r	MDP0000034168	MDP0000161125_r	No enrichment	-1		-1	-1	-1	-1	AT1G33110	AT1G19940	AT3G50845	AT1G33110
MDP0000162007_r	MDP0000143764_r MDP0000773084_r	MDP0000233356	MDP0000143036	No enrichment	-1		-1	-1	-1	-1	AT2G36430	AT4G28190 AT3G21550	AT5G05580	AT1G18210
MDP0000163032_r	MDP0000162912_r MDP0000226575_r	MDP0000891538	MDP0000300746	No enrichment	-1		-1	-1	-1	-1	AT5G01750	AT5G20670 AT3G43720	AT3G55240	AT5G14530
MDP0000163547_r	MDP0000530206_r	MDP0000908881	MDP0000163547_r	No enrichment	-1		-1	-1	-1	-1	AT4G16260		AT1G47980	AT4G16260
MDP0000164054_r	MDP0000199442_r MDP0000343191_r	MDP0000270687 MDP0000793089	MDP0000248174 MDP0000270687	No enrichment	-1		-1	-1	-1	-1	AT1G70370	AT3G48700	AT2G41890 AT4G28230	AT2G41890
MDP0000166305_r	MDP0000177956_r	MDP0000128468	MDP0000914447	No enrichment	-1		-1	-1	-1	-1	AT5G50170	AT5G14070
MDP0000167665_r	MDP0000183712_r MDP0000284546_r	MDP0000868045	MDP0000167665_r MDP0000211724_r MDP0000310493_r MDP0000572169_r	No enrichment	-1		-1	-1	-1	-1	AT5G10750	AT5G64430		AT5G10750 AT3G25560 AT4G20940
MDP0000168121_r	MDP0000247659_r	MDP0000184940	MDP0000168121_r	No enrichment	-1		-1	-1	-1	-1		AT3G26060	AT5G37670
MDP0000168714_r	MDP0000124053_r MDP0000142895_r	MDP0000157238 MDP0000159873	MDP0000168714_r MDP0000785770_r	No enrichment	-1		-1	-1	-1	-1	AT1G61560	AT1G69580 AT1G52230	AT1G74470	AT1G61560 AT2G42975
MDP0000175504_r	MDP0000427102_r MDP0000464562_r	MDP0000146698	MDP0000135168	other biological processes	0.0214394213796457	MDP0000175504_r|MDP0000427102_r|MDP0000135168	126022	5	17480	3	AT2G02100	AT4G13510 AT4G01897	AT5G38480	AT2G39920	AT2G39920 AT2G02100 AT4G13510
MDP0000176243_r	MDP0000773084_r	MDP0000151351	MDP0000125256	No enrichment	-1		-1	-1	-1	-1	AT1G67000	AT3G21550		AT1G58170
MDP0000177099_r	MDP0000119446_r	MDP0000343191	MDP0000310907 MDP0000177099_r	No enrichment	-1		-1	-1	-1	-1	AT4G02600	AT4G17980		AT4G02600
MDP0000177377_r	MDP0000182613_r MDP0000349921_r MDP0000739959_r	MDP0000736035 MDP0000807958	MDP0000247921 MDP0000177377_r MDP0000293592_r	No enrichment	-1		-1	-1	-1	-1	AT1G29050	AT4G29210 AT4G31910	AT5G51550	AT5G49970 AT1G29050 AT4G38180
MDP0000177956_r	MDP0000126073_r MDP0000166305_r	MDP0000137362	MDP0000177956_r	No enrichment	-1		-1	-1	-1	-1	AT5G14070	AT5G11670 AT5G50170	AT3G05950	AT5G14070
MDP0000178329_r	MDP0000123085_r	MDP0000168388	MDP0000286450 MDP0000314479 MDP0000398010 MDP0000318341_r	developmental processes	0.0400495300620391	MDP0000123085_r|MDP0000286450|MDP0000398010	126022	7	14900	3	AT1G67910	AT3G55090	AT5G18290	AT1G14290 AT1G06040 AT2G25060	AT1G14290 AT1G06040 AT3G55090
MDP0000178612_r	MDP0000220329_r	MDP0000305152	MDP0000449818_r	No enrichment	-1		-1	-1	-1	-1	AT5G37980	AT3G57510		AT3G46900
MDP0000180580_r	MDP0000151721_r	MDP0000146108	MDP0000306185	No enrichment	-1		-1	-1	-1	-1	AT2G26695	AT5G67590	AT5G01720	AT5G65560
MDP0000180763_r	MDP0000300321_r	MDP0000159873	MDP0000785770_r	No enrichment	-1		-1	-1	-1	-1	AT1G47480	AT3G45140	AT1G74470	AT2G42975
MDP0000181060_r	MDP0000528775_r	MDP0000136517	MDP0000181060_r	No enrichment	-1		-1	-1	-1	-1		AT1G21770	AT4G02630
MDP0000185543_r	MDP0000120231_r MDP0000126738_r MDP0000231845_r MDP0000430546_r MDP0000507003_r MDP0000613689_r	MDP0000839889	MDP0000159873_r MDP0000185543_r	response to stress	0.0478097079684221	MDP0000126738_r|MDP0000430546_r|MDP0000613689_r|MDP0000839889	126022	9	20976	4	AT4G14368	AT3G51950 AT3G18990 AT1G33060 AT3G54420 AT2G25060 AT4G27190	AT5G52060	AT1G74470 AT4G14368	AT5G52060 AT3G18990 AT3G54420 AT4G27190
MDP0000187139_r	MDP0000270687_r MDP0000272714_r	MDP0000268045	MDP0000187139_r	No enrichment	-1		-1	-1	-1	-1	AT3G16520	AT2G41890 AT5G14120	AT1G15950	AT3G16520
MDP0000187678_r	MDP0000250798_r MDP0000277042_r	MDP0000657053	MDP0000218759 MDP0000274942_r	No enrichment	-1		-1	-1	-1	-1	AT3G53900	AT1G07390	AT4G14960	AT3G57170
MDP0000189326_r	MDP0000232609_r	MDP0000126194	MDP0000189326_r	developmental processes	0.0386298665562963	MDP0000189326_r|MDP0000232609_r	126022	3	14900	2	AT3G06350	AT2G47700	AT4G15450	AT3G06350	AT3G06350 AT2G47700
MDP0000190489_r	MDP0000258693_r	MDP0000817891	MDP0000281279 MDP0000427251_r	No enrichment	-1		-1	-1	-1	-1	AT5G07990	AT1G22610	AT2G39890	AT1G55550 AT2G41940
MDP0000191821_r	MDP0000605925_r	MDP0000191821	MDP0000233315	No enrichment	-1		-1	-1	-1	-1	AT2G03720		AT2G03720	AT2G17520
MDP0000191837_r	MDP0000225179_r	MDP0000409061	MDP0000582937	cell organization and biogenesis	0.0488135653170827	MDP0000225179_r|MDP0000582937	126022	4	12144	2	AT1G78380	AT2G20570		AT2G19770	AT2G19770 AT2G20570
MDP0000192249_r	MDP0000119446_r	MDP0000363724	MDP0000052249	No enrichment	-1		-1	-1	-1	-1	AT4G12610	AT4G17980
MDP0000193127_r	MDP0000197472_r	MDP0000193127 MDP0000258717	MDP0000573331 MDP0000194305_r MDP0000769656_r	No enrichment	-1		-1	-1	-1	-1	AT1G69530	AT1G30840	AT1G69530 AT2G28190	AT4G23490 AT3G63380 AT4G31980
MDP0000193151_r	MDP0000228573_r	MDP0000217005 MDP0000922600	MDP0000241840 MDP0000250546 MDP0000922600 MDP0000735747_r	No enrichment	-1		-1	-1	-1	-1	AT5G23870	AT4G14145	AT5G01320 AT3G02350	AT5G60850 AT5G51970 AT3G02350 AT1G02400
MDP0000194076_r	MDP0000214562_r MDP0000881155_r	MDP0000745371	MDP0000254055_r	other biological processes	0.0214394213796457	MDP0000194076_r|MDP0000214562_r|MDP0000254055_r	126022	5	17480	3	AT5G44640	AT5G50760 AT1G31460	AT1G47980	AT1G29290	AT5G44640 AT5G50760 AT1G29290
MDP0000195614_r	MDP0000275150_r	MDP0000278916	MDP0000287435 MDP0000455073	No enrichment	-1		-1	-1	-1	-1	AT1G24020	AT2G36190	AT1G32780	AT3G22380 AT5G03040
MDP0000196035_r	MDP0000197874_r	MDP0000343347	MDP0000197874_r	No enrichment	-1		-1	-1	-1	-1	AT1G29750	AT4G15970		AT4G15970
MDP0000196174_r	MDP0000199159_r	MDP0000358501	MDP0000263613	unknown biological processes	0.0242235279316679	MDP0000196174_r|MDP0000199159_r|MDP0000358501|MDP0000263613	126022	4	49718	4	AT5G22430	AT5G61290			AT5G22430 AT5G61290
MDP0000196373_r	MDP0000147181_r	MDP0000760376	MDP0000324254	response to abiotic or biotic stimulus	0.00858075676440508	MDP0000196373_r|MDP0000760376|MDP0000324254	126022	4	16836	3	AT5G53760	AT1G48330	AT2G46210	AT4G24960	AT4G24960 AT2G46210 AT5G53760
MDP0000196762_r	MDP0000159873_r	MDP0000564897	MDP0000159873_r	response to abiotic or biotic stimulus	0.0487726471675759	MDP0000196762_r|MDP0000564897	126022	3	16836	2	AT5G54270	AT1G74470	AT2G22430	AT1G74470	AT2G22430 AT5G54270
MDP0000197242_r	MDP0000813397_r	MDP0000131219	MDP0000326735	No enrichment	-1		-1	-1	-1	-1	AT2G27080	AT3G54030	AT5G51960	AT3G50440
MDP0000197874_r	MDP0000196035_r	MDP0000343347	MDP0000197874_r	No enrichment	-1		-1	-1	-1	-1	AT4G15970	AT1G29750		AT4G15970
MDP0000199152_r	MDP0000628096_r	MDP0000598183	MDP0000199152_r	No enrichment	-1		-1	-1	-1	-1	AT4G16730		AT1G06040	AT4G16730
MDP0000199159_r	MDP0000196174_r	MDP0000354108	MDP0000937751_r	No enrichment	-1		-1	-1	-1	-1	AT5G61290	AT5G22430		AT1G15100
MDP0000205588_r	MDP0000252890_r	MDP0000309881	MDP0000249561 MDP0000920069 MDP0000205588_r	other metabolic processes	0.0120177413468803	MDP0000205588_r|MDP0000252890_r|MDP0000309881|MDP0000249561|MDP0000920069	126022	5	52050	5	AT3G11170	AT5G38410	AT3G48030	AT1G75390 AT1G64060 AT3G11170	AT1G75390 AT3G48030 AT1G64060 AT3G11170 AT5G38410
MDP0000205889_r	MDP0000235068_r MDP0000345918_r	MDP0000205699 MDP0000316172	MDP0000223905 MDP0000318809 MDP0000627178_r MDP0000834570_r	No enrichment	-1		-1	-1	-1	-1	AT2G46330	AT5G53390	AT1G08980 AT1G15440	AT2G39730 AT5G46720 AT3G11660 AT3G20230
MDP0000206473_r	MDP0000285243_r	MDP0000259536	MDP0000399991	No enrichment	-1		-1	-1	-1	-1		AT4G19810		AT1G76660
MDP0000206715_r	MDP0000248043_r	MDP0000523206	MDP0000314479_r	No enrichment	-1		-1	-1	-1	-1	AT5G62180	AT1G80450	AT1G61570
MDP0000207520_r	MDP0000345918_r MDP0000617417_r	MDP0000670959	MDP0000142574 MDP0000289836	No enrichment	-1		-1	-1	-1	-1			AT2G03090	AT2G19580 AT5G60910
MDP0000207754_r	MDP0000267323_r MDP0000284546_r	MDP0000284363	MDP0000624964	No enrichment	-1		-1	-1	-1	-1		AT5G50740 AT5G64430	AT4G28220	AT1G08380
MDP0000208617_r	MDP0000360672_r	MDP0000938307	MDP0000208617_r MDP0000251783_r	No enrichment	-1		-1	-1	-1	-1	AT1G61740		AT1G02850	AT1G61740 AT1G73050
MDP0000208907_r	MDP0000593382_r	MDP0000838190	MDP0000582937 MDP0000593382_r	No enrichment	-1		-1	-1	-1	-1	AT4G21470	AT1G18100	AT1G71865	AT2G19770 AT1G18100
MDP0000210084_r	MDP0000132348_r MDP0000193399_r	MDP0000147201	MDP0000161634	No enrichment	-1		-1	-1	-1	-1		AT5G03880 AT5G62180	AT2G27500	AT1G67350
MDP0000210295_r	MDP0000147181_r	MDP0000281971 MDP0000299960	MDP0000124008 MDP0000210295_r MDP0000210295_r	No enrichment	-1		-1	-1	-1	-1	AT4G28660	AT1G48330	AT2G30570 AT3G02875	AT4G28660
MDP0000213111_r	MDP0000361876_r	MDP0000318809	MDP0000213111_r	No enrichment	-1		-1	-1	-1	-1	AT1G22360	AT4G03210	AT5G46720	AT1G22360
MDP0000216726_r	MDP0000863909_r	MDP0000195837	MDP0000169619	other metabolic processes	0.0290983308813581	MDP0000216726_r|MDP0000863909_r|MDP0000195837|MDP0000169619	126022	4	52050	4	AT1G79900	AT3G30530	AT3G11910	AT1G56070	AT1G56070 AT3G11910 AT1G79900 AT3G30530
MDP0000218122_r	MDP0000230627_r	MDP0000349802	MDP0000218122_r	electron transport or energy pathways	0.0460753865847558	MDP0000230627_r	126022	3	1966	1		AT1G14450			AT1G14450
MDP0000219838_r	MDP0000120044_r MDP0000166305_r MDP0000263585_r MDP0000618088_r	MDP0000128468 MDP0000196140	MDP0000128468 MDP0000914447	No enrichment	-1		-1	-1	-1	-1	AT3G18550	AT5G24910 AT5G50170 AT5G14020 AT3G02720	AT1G45688
MDP0000220633_r	MDP0000688643_r	MDP0000094767	MDP0000220633_r	No enrichment	-1		-1	-1	-1	-1	AT4G23060	AT5G53750	AT5G60920	AT4G23060
MDP0000221906_r	MDP0000152953_r MDP0000196553_r MDP0000786385_r	MDP0000777793	MDP0000137271	No enrichment	-1		-1	-1	-1	-1	AT4G22010	AT2G27610 AT5G15350 AT1G24120	AT1G56070	AT5G64040
MDP0000221908_r	MDP0000210504_r MDP0000230511_r	MDP0000171728 MDP0000662344	MDP0000186977 MDP0000187714 MDP0000301534	transport	0.0287208574118004	MDP0000210504_r|MDP0000186977|MDP0000301534	126022	8	11318	3		AT3G01570 AT4G36740	AT1G79380 AT2G41250	AT1G01490 AT3G10920 AT3G28050	AT1G01490 AT3G28050 AT3G01570
MDP0000222941_r	MDP0000204864_r MDP0000407755_r	MDP0000375310	MDP0000222941_r	No enrichment	-1		-1	-1	-1	-1	AT3G54890	AT3G30530	AT4G37340	AT3G54890
MDP0000223735_r	MDP0000292868_r MDP0000581293_r	MDP0000137271	MDP0000172739 MDP0000777793	No enrichment	-1		-1	-1	-1	-1	AT5G14880	AT3G14690 AT5G17300	AT5G64040	AT2G46420 AT1G56070
MDP0000225179_r	MDP0000191837_r MDP0000263744_r	MDP0000582937	MDP0000225179_r	other cellular processes	0.0336304142819934	MDP0000225179_r|MDP0000191837_r|MDP0000263744_r|MDP0000582937	126022	4	53968	4	AT2G20570	AT1G78380 AT4G14130	AT2G19770	AT2G20570	AT2G19770 AT1G78380 AT2G20570 AT4G14130
MDP0000225396_r	MDP0000173207_r MDP0000345210_r	MDP0000655267	MDP0000345210_r	No enrichment	-1		-1	-1	-1	-1	AT2G45400	AT4G04850	AT1G60870
MDP0000225939_r	MDP0000155229_r	MDP0000130950 MDP0000337205	MDP0000141372 MDP0000245918 MDP0000225939_r	other metabolic processes	0.0472898222134074	MDP0000225939_r|MDP0000155229_r|MDP0000130950|MDP0000141372|MDP0000245918	126022	6	52050	5	AT5G05600	AT5G58660	AT1G50170	AT5G41770 AT3G62860 AT5G05600	AT1G50170 AT5G41770 AT3G62860 AT5G58660 AT5G05600
MDP0000227827_r	MDP0000184760_r	MDP0000150136 MDP0000283949	MDP0000230258 MDP0000555128_r	No enrichment	-1		-1	-1	-1	-1	AT2G03550	AT2G38640	AT4G39670 AT2G47890	AT1G48550 AT4G25150
MDP0000227978_r	MDP0000345210_r	MDP0000362318	MDP0000405831_r	No enrichment	-1		-1	-1	-1	-1				AT1G19940
MDP0000228370_r	MDP0000173207_r MDP0000940098_r	MDP0000456476	MDP0000228370_r	other metabolic processes	0.0290983308813581	MDP0000228370_r|MDP0000173207_r|MDP0000940098_r|MDP0000456476	126022	4	52050	4	AT2G45400	AT4G04850 AT3G11910	AT5G65670	AT2G45400	AT5G65670 AT4G04850 AT2G45400 AT3G11910
MDP0000228573_r	MDP0000175504_r MDP0000193151_r	MDP0000217005	MDP0000250546 MDP0000922600 MDP0000735747_r	No enrichment	-1		-1	-1	-1	-1	AT4G14145	AT2G02100 AT5G23870	AT5G01320	AT5G51970 AT3G02350 AT1G02400
MDP0000229543_r	MDP0000287812_r	MDP0000346969	MDP0000229543_r	No enrichment	-1		-1	-1	-1	-1			AT1G80450
MDP0000230627_r	MDP0000868045_r	MDP0000215758 MDP0000329552	MDP0000135149 MDP0000147201 MDP0000161634 MDP0000349802 MDP0000230627_r MDP0000230627_r	No enrichment	-1		-1	-1	-1	-1	AT1G14450		AT2G15680 AT5G59890	AT5G02020 AT2G27500 AT1G67350 AT1G14450
MDP0000231210_r	MDP0000194076_r	MDP0000395517	MDP0000790705_r	No enrichment	-1		-1	-1	-1	-1	AT3G29180	AT5G44640	AT3G14460	AT4G24660
MDP0000231545_r	MDP0000249115_r MDP0000693594_r	MDP0000137802	MDP0000236041_r	No enrichment	-1		-1	-1	-1	-1	AT3G01490	AT3G08710 AT4G37300	AT2G28840	AT1G07530
MDP0000231674_r	MDP0000268112_r MDP0000307286_r	MDP0000313525	MDP0000465844 MDP0000499668 MDP0000813710	transport	0.0192193230141925	MDP0000313525|MDP0000465844|MDP0000813710	126022	7	11318	3	AT1G17550	AT3G07870 AT4G02390	AT5G50375	AT2G39210 AT2G30000 AT5G47560	AT5G50375 AT2G39210 AT5G47560
MDP0000231960_r	MDP0000199442_r MDP0000220633_r	MDP0000921319	MDP0000231960_r	transport	0.0427922060203328	MDP0000231960_r|MDP0000921319	126022	4	11318	2	AT3G62690	AT3G48700 AT4G23060	AT2G10940	AT3G62690	AT2G10940 AT3G62690
MDP0000233012_r	MDP0000933422_r	MDP0000146108 MDP0000815541	MDP0000213508 MDP0000306185 MDP0000339917_r	No enrichment	-1		-1	-1	-1	-1	AT1G53520	AT1G60500	AT5G01720 AT2G42760	AT3G45010 AT5G65560 AT1G23965
MDP0000233098_r	MDP0000302532_r	MDP0000398010	MDP0000547069 MDP0000320534_r	response to stress	0.0353638563535789	MDP0000302532_r|MDP0000398010|MDP0000547069	126022	5	20976	3	AT5G01980	AT3G18990	AT1G06040	AT1G64760 AT5G14700	AT1G06040 AT1G64760 AT3G18990
MDP0000234659_r	MDP0000139736_r	MDP0000318832	MDP0000234659_r	No enrichment	-1		-1	-1	-1	-1		AT5G23100	AT1G22450
MDP0000234919_r	MDP0000555128_r	MDP0000230258	MDP0000283949	No enrichment	-1		-1	-1	-1	-1	AT4G31860	AT4G25150	AT1G48550	AT2G47890
MDP0000236035_r	MDP0000937751_r	MDP0000216173	MDP0000734582_r	No enrichment	-1		-1	-1	-1	-1	AT5G66440	AT1G15100	AT3G23820	AT5G38700
MDP0000236041_r	MDP0000357797_r	MDP0000197595	MDP0000236041_r	No enrichment	-1		-1	-1	-1	-1	AT1G07530		AT4G02500	AT1G07530
MDP0000238581_r	MDP0000159376_r MDP0000231845_r	MDP0000317408	MDP0000142911	No enrichment	-1		-1	-1	-1	-1	AT4G37680	AT1G70280 AT1G33060	AT2G39970	AT3G62270
MDP0000239321_r	MDP0000356275_r	MDP0000312765	MDP0000222512 MDP0000239321_r MDP0000356275_r	No enrichment	-1		-1	-1	-1	-1	AT4G10050		AT1G15125	AT4G35220 AT4G10050
MDP0000240073_r	MDP0000938969_r	MDP0000307441	MDP0000240073_r	response to abiotic or biotic stimulus	0.0487726471675759	MDP0000938969_r|MDP0000307441	126022	3	16836	2	AT4G29210	AT1G79900	AT5G61230	AT4G29210	AT5G61230 AT1G79900
MDP0000241245_r	MDP0000826636_r	MDP0000052249	MDP0000163451	No enrichment	-1		-1	-1	-1	-1	AT1G49480	AT5G02230
MDP0000242498_r	MDP0000196553_r MDP0000868044_r	MDP0000142911	MDP0000242498_r	No enrichment	-1		-1	-1	-1	-1	AT3G29060	AT5G15350	AT3G62270	AT3G29060
MDP0000243386_r	MDP0000218122_r MDP0000742981_r	MDP0000943296	MDP0000862110	No enrichment	-1		-1	-1	-1	-1	AT5G04820		AT2G01180	AT1G25570
MDP0000243895_r	MDP0000151721_r MDP0000263161_r	MDP0000317457	MDP0000289630 MDP0000615656	other metabolic processes	0.0472898222134074	MDP0000243895_r|MDP0000151721_r|MDP0000263161_r|MDP0000289630|MDP0000615656	126022	6	52050	5	AT2G26150	AT5G67590 AT3G22890		AT1G64230 AT2G03800	AT1G64230 AT2G03800 AT5G67590 AT2G26150 AT3G22890
MDP0000244605_r	MDP0000658332_r	MDP0000302279	MDP0000244605_r	No enrichment	-1		-1	-1	-1	-1	AT1G05810	AT2G45470	AT1G66140	AT1G05810
MDP0000244867_r	MDP0000868045_r	MDP0000215758	MDP0000135149 MDP0000147201 MDP0000161634 MDP0000230627_r	No enrichment	-1		-1	-1	-1	-1	AT5G44050		AT2G15680	AT5G02020 AT2G27500 AT1G67350 AT1G14450
MDP0000245608_r	MDP0000310711_r MDP0000807958_r	MDP0000366412 MDP0000661961	MDP0000168388_r MDP0000245608_r MDP0000441017_r	No enrichment	-1		-1	-1	-1	-1	AT2G39210	AT3G02875 AT5G51550		AT5G18290 AT2G39210 AT5G54530
MDP0000247926_r	MDP0000119446_r MDP0000225179_r MDP0000347092_r	MDP0000363724	MDP0000052249	developmental processes	0.025063480581218	MDP0000247926_r|MDP0000119446_r|MDP0000225179_r	126022	6	14900	3	AT4G16370	AT4G17980 AT2G20570			AT4G17980 AT2G20570 AT4G16370
MDP0000248765_r	MDP0000162721_r	MDP0000320017	MDP0000197242	No enrichment	-1		-1	-1	-1	-1	AT5G24470	AT5G13200	AT4G25810	AT2G27080
MDP0000250153_r	MDP0000155073_r	MDP0000199442	MDP0000270687 MDP0000196762_r	No enrichment	-1		-1	-1	-1	-1	AT3G52500	AT4G38670	AT3G48700	AT2G41890 AT5G54270
MDP0000250546_r	MDP0000175504_r MDP0000199588_r MDP0000614645_r MDP0000940768_r	MDP0000187714	MDP0000360716	No enrichment	-1		-1	-1	-1	-1	AT5G51970	AT2G02100 AT3G11840 AT2G20830	AT3G10920	AT4G08685
MDP0000251669_r	MDP0000120044_r MDP0000813397_r	MDP0000250286	MDP0000251669_r	other metabolic processes	0.0290983308813581	MDP0000251669_r|MDP0000120044_r|MDP0000813397_r|MDP0000250286	126022	4	52050	4	AT2G15570	AT5G24910 AT3G54030	AT2G28190	AT2G15570	AT2G28190 AT5G24910 AT2G15570 AT3G54030
MDP0000251783_r	MDP0000334395_r MDP0000745680_r	MDP0000938307	MDP0000208617_r MDP0000251783_r	No enrichment	-1		-1	-1	-1	-1	AT1G73050	AT3G15840 AT4G00330	AT1G02850	AT1G61740 AT1G73050
MDP0000253300_r	MDP0000131368_r MDP0000225255_r MDP0000923601_r	MDP0000686661	MDP0000253300_r	No enrichment	-1		-1	-1	-1	-1	AT2G38560	AT5G14570 AT3G01015	AT5G13930	AT2G38560
MDP0000256604_r	MDP0000137935_r MDP0000198054_r MDP0000572169_r	MDP0000279154	MDP0000181722 MDP0000270976_r MDP0000294597_r MDP0000309508_r MDP0000496961_r	No enrichment	-1		-1	-1	-1	-1	AT4G02780	AT4G10440 AT5G51990	AT1G48350	AT3G14470 AT1G01540 AT4G37030 AT5G27110
MDP0000257492_r	MDP0000671114_r	MDP0000831519	MDP0000195614	response to abiotic or biotic stimulus	0.00858075676440508	MDP0000671114_r|MDP0000831519|MDP0000195614	126022	4	16836	3	AT3G49340	AT5G54770	AT1G24020	AT1G24020	AT1G24020 AT5G54770
MDP0000258693_r	MDP0000277710_r	MDP0000329194	MDP0000146158 MDP0000351222	No enrichment	-1		-1	-1	-1	-1	AT1G22610	AT4G30410	AT2G35190	AT1G07180 AT3G52940
MDP0000262029_r	MDP0000202258_r MDP0000231545_r MDP0000291221_r MDP0000627178_r	MDP0000188612	MDP0000291221_r	No enrichment	-1		-1	-1	-1	-1	AT3G14130	AT2G01905 AT3G01490 AT3G50120 AT3G11660	AT3G48810	AT3G50120
MDP0000263161_r	MDP0000162912_r MDP0000226575_r MDP0000925901_r	MDP0000163997 MDP0000300746 MDP0000306758	MDP0000300746 MDP0000362001 MDP0000891538 MDP0000263161_r	No enrichment	-1		-1	-1	-1	-1	AT3G22890	AT5G20670 AT3G43720 AT3G22830	AT4G33865 AT5G14530	AT5G14530 AT3G55240 AT3G22890
MDP0000263222_r	MDP0000168388_r	MDP0000214959	MDP0000263222_r	No enrichment	-1		-1	-1	-1	-1	AT3G53950	AT5G18290	AT5G61510	AT3G53950
MDP0000264060_r	MDP0000191887_r MDP0000200853_r MDP0000449818_r MDP0000598183_r MDP0000709066_r MDP0000930401_r	MDP0000190553	MDP0000264060_r	response to abiotic or biotic stimulus	0.0142363676510749	MDP0000191887_r|MDP0000598183_r|MDP0000709066_r|MDP0000930401_r	126022	8	16836	4	AT5G20740	AT5G39890 AT3G46900 AT1G06040 AT1G07090 AT2G39210	AT5G19630	AT5G20740	AT5G39890 AT1G06040 AT1G07090 AT2G39210
MDP0000264639_r	MDP0000244867_r MDP0000681768_r	MDP0000222512	MDP0000264639_r	transport	0.0427922060203328	MDP0000244867_r|MDP0000681768_r	126022	4	11318	2	AT2G26040	AT5G44050 AT1G69870	AT4G35220	AT2G26040	AT5G44050 AT1G69870
MDP0000266039_r	MDP0000205889_r	MDP0000323490	MDP0000604171 MDP0000266039_r	No enrichment	-1		-1	-1	-1	-1	AT2G31040	AT2G46330	AT1G18650	AT2G31040
MDP0000267323_r	MDP0000200696_r	MDP0000234570	MDP0000267323_r	transport	0.0227469869676228	MDP0000267323_r|MDP0000200696_r	126022	3	11318	2	AT5G50740	AT1G48760	AT4G37930	AT5G50740	AT1G48760 AT5G50740
MDP0000268320_r	MDP0000191887_r	MDP0000339949 MDP0000598183	MDP0000344139 MDP0000199152_r MDP0000324536_r	No enrichment	-1		-1	-1	-1	-1	AT3G50740	AT5G39890	AT1G06040	AT4G16730
MDP0000269116_r	MDP0000318341_r	MDP0000168388 MDP0000270189	MDP0000286450 MDP0000314479 MDP0000398010 MDP0000269116_r MDP0000318341_r MDP0000441505_r	No enrichment	-1		-1	-1	-1	-1	AT5G36930	AT2G25060	AT5G18290 AT4G31590	AT1G14290 AT1G06040 AT5G36930 AT2G25060 AT5G42290
MDP0000269868_r	MDP0000242083_r	MDP0000943426	MDP0000759299	No enrichment	-1		-1	-1	-1	-1	AT1G59520	AT5G16990	AT4G10340	AT1G68550
MDP0000270687_r	MDP0000187139_r	MDP0000293045	MDP0000187139_r MDP0000349921_r MDP0000547461_r MDP0000881763_r	No enrichment	-1		-1	-1	-1	-1	AT2G41890	AT3G16520	AT1G68570	AT3G16520 AT1G69040 AT5G43060
MDP0000270966_r	MDP0000136801_r MDP0000595270_r	MDP0000150136	MDP0000555128_r	No enrichment	-1		-1	-1	-1	-1	AT5G44280	AT5G50110	AT4G39670	AT4G25150
MDP0000272177_r	MDP0000213743_r MDP0000310493_r	MDP0000197472	MDP0000128853 MDP0000293795	No enrichment	-1		-1	-1	-1	-1	AT4G00230	AT3G22970 AT4G20940	AT1G30840	AT1G50870
MDP0000272499_r	MDP0000894493_r	MDP0000272499	MDP0000272499_r MDP0000894493_r	No enrichment	-1		-1	-1	-1	-1	AT1G24430		AT1G24430	AT1G24430
MDP0000272802_r	MDP0000147181_r MDP0000210295_r	MDP0000124008 MDP0000289320	MDP0000124008 MDP0000167379 MDP0000289320	No enrichment	-1		-1	-1	-1	-1	AT5G67590	AT1G48330 AT4G28660	AT1G18650	AT3G27030 AT1G18650
MDP0000274441_r	MDP0000119148_r	MDP0000231959	MDP0000326734	cell organization and biogenesis	0.0488135653170827	MDP0000119148_r|MDP0000326734	126022	4	12144	2		AT5G23190	AT4G02340	AT2G41850	AT2G41850 AT5G23190
MDP0000274942_r	MDP0000277042_r	MDP0000210084	MDP0000274942_r	No enrichment	-1		-1	-1	-1	-1	AT3G57170			AT3G57170
MDP0000275654_r	MDP0000210504_r MDP0000319355_r MDP0000834570_r	MDP0000343606	MDP0000291221_r	transport	0.0117630030670349	MDP0000275654_r|MDP0000210504_r|MDP0000319355_r	126022	6	11318	3	AT2G01970	AT3G01570 AT3G47780 AT3G20230		AT3G50120	AT3G01570 AT2G01970 AT3G47780
MDP0000276665_r	MDP0000322487_r MDP0000399991_r	MDP0000249384	MDP0000333743	No enrichment	-1		-1	-1	-1	-1	AT1G77120	AT1G20990 AT1G76660	AT3G63470
MDP0000281626_r	MDP0000193151_r	MDP0000326615	MDP0000213111_r	No enrichment	-1		-1	-1	-1	-1	AT1G61800	AT5G23870		AT1G22360
MDP0000282567_r	MDP0000211356_r	MDP0000809801	MDP0000282567_r	No enrichment	-1		-1	-1	-1	-1	AT3G43660	AT2G34930		AT3G43660
MDP0000282889_r	MDP0000309575_r MDP0000713521_r	MDP0000096208	MDP0000173028	No enrichment	-1		-1	-1	-1	-1	AT5G18840	AT1G13380	AT3G47340	AT5G47650
MDP0000284546_r	MDP0000142895_r MDP0000321244_r	MDP0000642826 MDP0000883001	MDP0000261509 MDP0000642826 MDP0000883001 MDP0000284546_r MDP0000284546_r MDP0000321244_r	No enrichment	-1		-1	-1	-1	-1	AT5G64430	AT1G52230 AT2G39730	AT5G14880	AT2G36430 AT5G14880 AT5G64430 AT2G39730
MDP0000285243_r	MDP0000507003_r	MDP0000232389	MDP0000285243_r	response to abiotic or biotic stimulus	0.0487726471675759	MDP0000285243_r|MDP0000232389	126022	3	16836	2	AT4G19810	AT2G25060	AT3G09600	AT4G19810	AT3G09600 AT4G19810
MDP0000286450_r	MDP0000197877_r MDP0000225179_r	MDP0000293432	MDP0000303449_r	No enrichment	-1		-1	-1	-1	-1	AT1G14290	AT1G36390 AT2G20570	AT3G55440
MDP0000287083_r	MDP0000200696_r MDP0000236041_r	MDP0000125336 MDP0000223735	MDP0000261874 MDP0000940098	transport	0.0192193230141925	MDP0000200696_r|MDP0000125336|MDP0000223735	126022	7	11318	3	AT3G13690	AT1G48760 AT1G07530	AT1G55260 AT5G14880	AT2G31280 AT3G11910	AT1G55260 AT5G14880 AT1G48760
MDP0000287086_r	MDP0000161125_r MDP0000304482_r MDP0000563899_r	MDP0000251568 MDP0000736852	MDP0000294872 MDP0000824458 MDP0000920793_r	No enrichment	-1		-1	-1	-1	-1	AT1G20990	AT1G33110 AT3G14470 AT3G04090	AT3G23710 AT4G40060	AT4G24050 AT1G60060
MDP0000287242_r	MDP0000362615_r	MDP0000150081	MDP0000287242_r	No enrichment	-1		-1	-1	-1	-1	AT3G19390	AT5G23660	AT1G70230	AT3G19390
MDP0000287302_r	MDP0000145827_r MDP0000209190_r	MDP0000620970	MDP0000343634_r MDP0000668703_r	No enrichment	-1		-1	-1	-1	-1	AT4G11650	AT1G30040 AT3G54450	AT5G52010	AT5G42890
MDP0000287812_r	MDP0000223555_r	MDP0000264784	MDP0000287812_r	No enrichment	-1		-1	-1	-1	-1		AT4G23190
MDP0000287992_r	MDP0000206586_r MDP0000302532_r	MDP0000303061	MDP0000287992_r	developmental processes	0.00602397797550961	MDP0000287992_r|MDP0000302532_r|MDP0000303061	126022	4	14900	3	AT1G01060	AT5G60850 AT3G18990	AT5G55230	AT1G01060	AT5G55230 AT1G01060 AT3G18990
MDP0000290113_r	MDP0000414898_r	MDP0000129126	MDP0000290113_r	No enrichment	-1		-1	-1	-1	-1	AT2G01770	AT5G25460	AT5G52060	AT2G01770
MDP0000290516_r	MDP0000306141_r	MDP0000306185	MDP0000146108	cell organization and biogenesis	0.0488135653170827	MDP0000290516_r|MDP0000306141_r	126022	4	12144	2	AT5G49940	AT1G06530	AT5G65560	AT5G01720	AT5G49940 AT1G06530
MDP0000292031_r	MDP0000933677_r	MDP0000196802	MDP0000292031_r	response to abiotic or biotic stimulus	0.0487726471675759	MDP0000292031_r|MDP0000196802	126022	3	16836	2	AT4G11650	AT3G22970	AT4G35100	AT4G11650	AT4G35100 AT4G11650
MDP0000294597_r	MDP0000124959_r MDP0000152953_r	MDP0000263517	MDP0000294597_r	No enrichment	-1		-1	-1	-1	-1	AT4G37030	AT4G03415 AT2G27610	AT1G24625	AT4G37030
MDP0000295562_r	MDP0000264060_r MDP0000941318_r	MDP0000248995	MDP0000295562_r	No enrichment	-1		-1	-1	-1	-1	AT5G55180	AT5G20740 AT5G17560	AT2G44100	AT5G55180
MDP0000295677_r	MDP0000168579_r MDP0000248768_r MDP0000347853_r	MDP0000387366	MDP0000125336_r MDP0000149089_r MDP0000207111_r MDP0000295677_r	No enrichment	-1		-1	-1	-1	-1	AT4G12560	AT2G02030 AT1G64720	AT2G46410	AT1G55260 AT1G26355 AT3G22970 AT4G12560
MDP0000297861_r	MDP0000930401_r	MDP0000279653	MDP0000294872	No enrichment	-1		-1	-1	-1	-1	AT4G37760	AT2G39210	AT5G07990
MDP0000299464_r	MDP0000194305_r	MDP0000783562	MDP0000317457	No enrichment	-1		-1	-1	-1	-1	AT3G22200	AT3G63380	AT1G36240
MDP0000299699_r	MDP0000228370_r MDP0000452739_r	MDP0000456476	MDP0000228370_r	No enrichment	-1		-1	-1	-1	-1		AT2G45400	AT5G65670	AT2G45400
MDP0000300321_r	MDP0000200696_r MDP0000780769_r MDP0000925447_r	MDP0000159873	MDP0000785770_r	No enrichment	-1		-1	-1	-1	-1	AT3G45140	AT1G48760 AT5G42800	AT1G74470	AT2G42975
MDP0000300808_r	MDP0000868045_r	MDP0000231748	MDP0000251669_r	response to stress	0.0161411431353956	MDP0000300808_r|MDP0000231748|MDP0000251669_r	126022	4	20976	3	AT5G23400		AT1G16060	AT2G15570	AT1G16060 AT2G15570 AT5G23400
MDP0000303449_r	MDP0000246887_r MDP0000286450_r	MDP0000293432	MDP0000303449_r	No enrichment	-1		-1	-1	-1	-1		AT4G23490 AT1G14290	AT3G55440
MDP0000304482_r	MDP0000251531_r MDP0000254055_r MDP0000449818_r	MDP0000304620	MDP0000889811	other biological processes	0.0043901945699691	MDP0000251531_r|MDP0000254055_r|MDP0000304620|MDP0000889811	126022	6	17480	4	AT3G14470	AT2G21250 AT1G29290 AT3G46900	AT4G31910	AT4G22200	AT4G31910 AT4G22200 AT2G21250 AT1G29290
MDP0000305994_r	MDP0000268112_r	MDP0000635659	MDP0000305994_r	No enrichment	-1		-1	-1	-1	-1	AT1G67510	AT3G07870	AT1G17860	AT1G67510
MDP0000306141_r	MDP0000933422_r	MDP0000162244	MDP0000151721_r	cell organization and biogenesis	0.0488135653170827	MDP0000306141_r|MDP0000933422_r	126022	4	12144	2	AT1G06530	AT1G60500	AT5G59480	AT5G67590	AT1G06530 AT1G60500
MDP0000307833_r	MDP0000237498_r	MDP0000830588	MDP0000307833_r	No enrichment	-1		-1	-1	-1	-1	AT5G62580		AT1G04560	AT5G62580
MDP0000309508_r	MDP0000168388_r	MDP0000181722	MDP0000309508_r	No enrichment	-1		-1	-1	-1	-1		AT5G18290	AT3G14470
MDP0000312359_r	MDP0000043189_r	MDP0000661961	MDP0000168388_r MDP0000441017_r	No enrichment	-1		-1	-1	-1	-1	AT2G16060	AT3G27870		AT5G18290 AT5G54530
MDP0000312744_r	MDP0000257492_r MDP0000530206_r	MDP0000632173	MDP0000312744_r	signal transduction	0.0387004453755858	MDP0000312744_r|MDP0000632173	126022	4	10728	2	AT5G12330	AT3G49340	AT4G30960	AT5G12330	AT4G30960 AT5G12330
MDP0000314478_r	MDP0000270657_r	MDP0000314479	MDP0000160965	unknown biological processes	0.0242235279316679	MDP0000314478_r|MDP0000270657_r|MDP0000314479|MDP0000160965	126022	4	49718	4	AT1G49000	AT4G26190		AT5G23350	AT5G23350 AT4G26190 AT1G49000
MDP0000315498_r	MDP0000459304_r	MDP0000283949	MDP0000230258	No enrichment	-1		-1	-1	-1	-1	AT3G12610	AT1G76160	AT2G47890	AT1G48550
MDP0000318341_r	MDP0000236041_r	MDP0000168388	MDP0000286450 MDP0000314479 MDP0000398010 MDP0000318341_r	No enrichment	-1		-1	-1	-1	-1	AT2G25060	AT1G07530	AT5G18290	AT1G14290 AT1G06040 AT2G25060
MDP0000320534_r	MDP0000249561_r MDP0000314478_r MDP0000345918_r	MDP0000398010	MDP0000547069 MDP0000320534_r	No enrichment	-1		-1	-1	-1	-1	AT5G14700	AT1G75390 AT1G49000	AT1G06040	AT1G64760 AT5G14700
MDP0000322543_r	MDP0000658649_r	MDP0000322543	MDP0000322543_r	No enrichment	-1		-1	-1	-1	-1	AT4G22920	AT5G08100	AT4G22920	AT4G22920
MDP0000326493_r	MDP0000210504_r MDP0000230511_r	MDP0000163005	MDP0000326493_r	transport	0.0427922060203328	MDP0000210504_r|MDP0000163005	126022	4	11318	2	AT4G30380	AT3G01570 AT4G36740	AT4G25650	AT4G30380	AT4G25650 AT3G01570
MDP0000326735_r	MDP0000343634_r MDP0000647652_r	MDP0000326735	MDP0000131219	No enrichment	-1		-1	-1	-1	-1	AT3G50440	AT4G17090	AT3G50440	AT5G51960
MDP0000327390_r	MDP0000204864_r MDP0000543718_r	MDP0000839889	MDP0000159873_r MDP0000185543_r	No enrichment	-1		-1	-1	-1	-1	AT5G17170	AT4G32280	AT5G52060	AT1G74470 AT4G14368
MDP0000328550_r	MDP0000339917_r MDP0000474349_r	MDP0000815541	MDP0000213508 MDP0000339917_r	No enrichment	-1		-1	-1	-1	-1		AT1G23965 AT1G78780	AT2G42760	AT3G45010 AT1G23965
MDP0000331623_r	MDP0000327390_r	MDP0000283052	MDP0000323330 MDP0000331623_r	No enrichment	-1		-1	-1	-1	-1	AT5G24910	AT5G17170	AT1G13440	AT2G39800 AT5G24910
MDP0000332394_r	MDP0000229543_r	MDP0000421948	MDP0000332394_r	No enrichment	-1		-1	-1	-1	-1			AT3G25400
MDP0000332506_r	MDP0000807958_r	MDP0000453295	MDP0000196703	No enrichment	-1		-1	-1	-1	-1	AT5G27560	AT5G51550	AT1G18500
MDP0000333743_r	MDP0000613689_r MDP0000920793_r	MDP0000314385	MDP0000613689_r	No enrichment	-1		-1	-1	-1	-1		AT4G27190 AT1G60060	AT5G17910	AT4G27190
MDP0000340236_r	MDP0000193399_r	MDP0000272650	MDP0000340236_r	No enrichment	-1		-1	-1	-1	-1		AT5G62180
MDP0000343191_r	MDP0000157932_r	MDP0000248174 MDP0000270687	MDP0000248174 MDP0000270687	No enrichment	-1		-1	-1	-1	-1			AT2G41890	AT2G41890
MDP0000343634_r	MDP0000668703_r	MDP0000620970	MDP0000343634_r MDP0000668703_r	No enrichment	-1		-1	-1	-1	-1		AT5G42890	AT5G52010	AT5G42890
MDP0000344741_r	MDP0000666771_r	MDP0000804078	MDP0000344741_r	No enrichment	-1		-1	-1	-1	-1	AT1G16070	AT5G19440	AT3G62950	AT1G16070
MDP0000345918_r	MDP0000205889_r MDP0000207520_r MDP0000320534_r MDP0000627178_r	MDP0000205699	MDP0000223905 MDP0000627178_r MDP0000834570_r	No enrichment	-1		-1	-1	-1	-1		AT2G46330 AT5G14700 AT3G11660	AT1G08980	AT2G39730 AT3G11660 AT3G20230
MDP0000347853_r	MDP0000250546_r	MDP0000329095	MDP0000137802	No enrichment	-1		-1	-1	-1	-1		AT5G51970	AT2G32720	AT2G28840
MDP0000349837_r	MDP0000138851_r MDP0000167665_r MDP0000196593_r MDP0000229959_r MDP0000269868_r MDP0000908370_r	MDP0000242083	MDP0000349837_r	unknown biological processes	0.0464917911491649	MDP0000349837_r|MDP0000167665_r|MDP0000196593_r|MDP0000229959_r|MDP0000269868_r|MDP0000908370_r	126022	8	49718	6	AT4G25830	AT1G48910 AT5G10750 AT2G02960 AT1G59520 AT3G50685	AT5G16990	AT4G25830	AT5G10750 AT2G02960 AT1G59520 AT4G25830 AT3G50685
MDP0000356275_r	MDP0000150068_r MDP0000911376_r	MDP0000312765	MDP0000222512 MDP0000239321_r MDP0000356275_r	other metabolic processes	0.0472898222134074	MDP0000150068_r|MDP0000911376_r|MDP0000312765|MDP0000222512|MDP0000239321_r	126022	6	52050	5		AT3G61470 AT1G27480	AT1G15125	AT4G35220 AT4G10050	AT4G35220 AT1G15125 AT3G61470 AT4G10050 AT1G27480
MDP0000357797_r	MDP0000184039_r MDP0000464562_r	MDP0000197595 MDP0000743866	MDP0000135168 MDP0000146698 MDP0000236041_r MDP0000240073_r	No enrichment	-1		-1	-1	-1	-1		AT2G44830 AT4G01897	AT4G02500 AT2G28370	AT2G39920 AT5G38480 AT1G07530 AT4G29210
MDP0000358379_r	MDP0000759336_r	MDP0000288293	MDP0000206314 MDP0000268229 MDP0000360414	response to abiotic or biotic stimulus	0.0348248226028048	MDP0000759336_r|MDP0000288293|MDP0000206314	126022	6	16836	3		AT3G55120	AT1G24020	AT3G05890 AT1G33110	AT3G05890 AT1G24020 AT3G55120
MDP0000361876_r	MDP0000213111_r	MDP0000230511	MDP0000361876_r	No enrichment	-1		-1	-1	-1	-1	AT4G03210	AT1G22360	AT4G36740	AT4G03210
MDP0000362615_r	MDP0000301534_r	MDP0000362615	MDP0000362615_r	transport	0.000724211104712122	MDP0000362615_r|MDP0000301534_r|MDP0000362615	126022	3	11318	3	AT5G23660	AT3G28050	AT5G23660	AT5G23660	AT5G23660 AT3G28050
MDP0000363455_r	MDP0000938969_r	MDP0000250138 MDP0000318172 MDP0000356405	MDP0000163997 MDP0000318172 MDP0000362001 MDP0000797759 MDP0000797759	transport	0.0287208574118004	MDP0000938969_r|MDP0000250138|MDP0000797759	126022	8	11318	3		AT1G79900	AT4G18710 AT2G28190	AT4G33865 AT2G28190 AT2G21660	AT4G18710 AT2G21660 AT1G79900
MDP0000369382_r	MDP0000233098_r MDP0000235446_r MDP0000464276_r	MDP0000398010	MDP0000547069 MDP0000320534_r	response to stress	0.0175474172294742	MDP0000235446_r|MDP0000464276_r|MDP0000398010|MDP0000547069	126022	7	20976	4		AT5G01980 AT3G03740 AT4G33000	AT1G06040	AT1G64760 AT5G14700	AT1G06040 AT1G64760 AT3G03740 AT4G33000
MDP0000371774_r	MDP0000142895_r	MDP0000148501	MDP0000142895_r	other biological processes	0.00266821598223456	MDP0000371774_r|MDP0000142895_r|MDP0000148501	126022	3	17480	3	AT3G58610	AT1G52230	AT5G65700	AT1G52230	AT5G65700 AT1G52230 AT3G58610
MDP0000389171_r	MDP0000263585_r	MDP0000242480	MDP0000231656 MDP0000297425 MDP0000337675 MDP0000362001	No enrichment	-1		-1	-1	-1	-1	AT5G55950	AT5G14020	AT5G19780	AT3G07940 AT4G03280 AT5G55290
MDP0000393624_r	MDP0000195614_r MDP0000322543_r MDP0000793733_r	MDP0000314803	MDP0000393624_r	No enrichment	-1		-1	-1	-1	-1	AT4G37340	AT1G24020 AT4G22920 AT4G32295	AT5G19855	AT4G37340
MDP0000398010_r	MDP0000083546_r	MDP0000180593	MDP0000173028	No enrichment	-1		-1	-1	-1	-1	AT1G06040	AT1G53490	AT1G15410	AT5G47650
MDP0000419926_r	MDP0000158470_r	MDP0000419926	MDP0000158470_r MDP0000419926_r	response to abiotic or biotic stimulus	0.0023840238519448	MDP0000419926_r|MDP0000158470_r|MDP0000419926	126022	3	16836	3	AT2G34930	AT2G34930	AT2G34930	AT2G34930	AT2G34930
MDP0000421526_r	MDP0000351107_r	MDP0000360864	MDP0000007813 MDP0000125336 MDP0000421526_r	No enrichment	-1		-1	-1	-1	-1	AT1G61190	AT5G02580	AT5G60920	AT3G46290 AT1G55260 AT1G61190
MDP0000421948_r	MDP0000263222_r MDP0000318166_r MDP0000588672_r	MDP0000247921	MDP0000268229_r MDP0000304620_r	No enrichment	-1		-1	-1	-1	-1	AT3G25400	AT3G53950 AT2G32400	AT5G49970	AT1G33110 AT4G31910
MDP0000427251_r	MDP0000305417_r MDP0000315959_r	MDP0000817891	MDP0000281279 MDP0000427251_r	No enrichment	-1		-1	-1	-1	-1	AT2G41940	AT4G02780 AT2G10940	AT2G39890	AT1G55550 AT2G41940
MDP0000441017_r	MDP0000043189_r MDP0000155073_r MDP0000166028_r MDP0000263222_r MDP0000527995_r MDP0000794149_r	MDP0000661961	MDP0000168388_r MDP0000441017_r	No enrichment	-1		-1	-1	-1	-1	AT5G54530	AT3G27870 AT4G38670 AT2G23360 AT3G53950 AT1G12900 AT4G03520		AT5G18290 AT5G54530
MDP0000441505_r	MDP0000132040_r	MDP0000366511	MDP0000307441	No enrichment	-1		-1	-1	-1	-1	AT5G42290	AT4G14540		AT5G61230
MDP0000446534_r	MDP0000272802_r	MDP0000124008 MDP0000196802 MDP0000289320	MDP0000124008 MDP0000167379 MDP0000289320 MDP0000292031_r	No enrichment	-1		-1	-1	-1	-1	AT4G15800	AT5G67590	AT4G35100 AT1G18650	AT3G27030 AT1G18650 AT4G11650
MDP0000449818_r	MDP0000920793_r	MDP0000305152	MDP0000449818_r	No enrichment	-1		-1	-1	-1	-1	AT3G46900	AT1G60060		AT3G46900
MDP0000452739_r	MDP0000173207_r	MDP0000090281 MDP0000456476	MDP0000173207_r MDP0000228370_r MDP0000228370_r MDP0000452739_r MDP0000940098_r	other metabolic processes	0.0472898222134074	MDP0000173207_r|MDP0000090281|MDP0000456476|MDP0000228370_r|MDP0000940098_r	126022	6	52050	5		AT4G04850	AT2G22670 AT5G65670	AT4G04850 AT2G45400 AT3G11910	AT2G22670 AT5G65670 AT4G04850 AT2G45400 AT3G11910
MDP0000456277_r	MDP0000147181_r MDP0000155746_r MDP0000196373_r	MDP0000245918 MDP0000760376	MDP0000293045 MDP0000324254 MDP0000456277_r	No enrichment	-1		-1	-1	-1	-1	AT5G54160	AT1G48330 AT1G74030 AT5G53760	AT3G62860 AT2G46210	AT1G68570 AT4G24960 AT5G54160
MDP0000464276_r	MDP0000139989_r MDP0000191282_r	MDP0000336871 MDP0000360864	MDP0000007813 MDP0000125336 MDP0000231656 MDP0000228370_r MDP0000421526_r	No enrichment	-1		-1	-1	-1	-1	AT4G33000	AT4G01995	AT5G60920	AT3G46290 AT1G55260 AT3G07940 AT2G45400 AT1G61190
MDP0000464562_r	MDP0000357797_r	MDP0000125711 MDP0000185457 MDP0000309518 MDP0000743866	MDP0000135168 MDP0000135168 MDP0000146698 MDP0000185457 MDP0000185457 MDP0000231411 MDP0000308890 MDP0000240073_r MDP0000464562_r	No enrichment	-1		-1	-1	-1	-1	AT4G01897		AT5G05760 AT4G13720 AT3G58500 AT2G28370	AT2G39920 AT5G38480 AT4G13720 AT2G37680 AT1G60420 AT4G29210 AT4G01897
MDP0000465844_r	MDP0000220633_r	MDP0000573331	MDP0000193127	No enrichment	-1		-1	-1	-1	-1	AT2G39210	AT4G23060	AT4G23490	AT1G69530
MDP0000472519_r	MDP0000605874_r MDP0000836708_r	MDP0000336871	MDP0000231656 MDP0000228370_r	No enrichment	-1		-1	-1	-1	-1	AT5G42340	AT5G07030 AT2G40890		AT3G07940 AT2G45400
MDP0000484244_r	MDP0000474349_r	MDP0000272650	MDP0000340236_r	unknown biological processes	0.0242235279316679	MDP0000484244_r|MDP0000474349_r|MDP0000272650|MDP0000340236_r	126022	4	49718	4	AT5G05220	AT1G78780			AT1G78780 AT5G05220
MDP0000492501_r	MDP0000120231_r	MDP0000818525	MDP0000492501_r	No enrichment	-1		-1	-1	-1	-1	AT3G28540	AT3G51950	AT1G14390	AT3G28540
MDP0000508081_r	MDP0000552625_r	MDP0000325803	MDP0000769656_r	No enrichment	-1		-1	-1	-1	-1	AT2G44310	AT5G54160		AT4G31980
MDP0000508761_r	MDP0000244520_r MDP0000631284_r	MDP0000836165	MDP0000908041 MDP0000137705_r MDP0000508761_r	No enrichment	-1		-1	-1	-1	-1	AT3G19010	AT1G15030	AT4G02330	AT2G34680 AT1G78440 AT3G19010
MDP0000513880_r	MDP0000184046_r	MDP0000513880	MDP0000152953_r MDP0000199192_r MDP0000291221_r MDP0000302761_r	No enrichment	-1		-1	-1	-1	-1	AT4G19810	AT4G12800	AT4G19810	AT2G27610 AT5G42800 AT3G50120 AT1G08980
MDP0000514128_r	MDP0000947607_r	MDP0000160246	MDP0000124008_r MDP0000360264_r	No enrichment	-1		-1	-1	-1	-1	AT1G80760	AT1G24530	AT1G02816
MDP0000523797_r	MDP0000196174_r	MDP0000270835	MDP0000201530 MDP0000256696_r	No enrichment	-1		-1	-1	-1	-1	AT5G60520	AT5G22430	AT2G24280	AT5G14570 AT1G64480
MDP0000530206_r	MDP0000658649_r	MDP0000249561	MDP0000813710	No enrichment	-1		-1	-1	-1	-1		AT5G08100	AT1G75390	AT5G47560
MDP0000534716_r	MDP0000193127_r MDP0000698024_r	MDP0000534716	MDP0000534716_r	transport	0.0427922060203328	MDP0000534716_r|MDP0000534716	126022	4	11318	2	AT3G54450	AT1G69530	AT3G54450	AT3G54450	AT3G54450
MDP0000535048_r	MDP0000164054_r MDP0000351107_r	MDP0000346782	MDP0000455073 MDP0000351107_r	No enrichment	-1		-1	-1	-1	-1	AT2G03200	AT1G70370 AT5G02580		AT5G03040 AT5G02580
MDP0000539565_r	MDP0000283947_r MDP0000588196_r MDP0000920793_r	MDP0000499668	MDP0000673273_r	No enrichment	-1		-1	-1	-1	-1		AT1G47670 AT5G40980 AT1G60060	AT2G30000
MDP0000552625_r	MDP0000312654_r	MDP0000293592	MDP0000119960_r	No enrichment	-1		-1	-1	-1	-1	AT5G54160	AT4G35440	AT4G38180	AT3G08030
MDP0000560179_r	MDP0000349837_r	MDP0000242083	MDP0000349837_r	No enrichment	-1		-1	-1	-1	-1	AT1G69370	AT4G25830	AT5G16990	AT4G25830
MDP0000561026_r	MDP0000135287_r MDP0000403302_r	MDP0000561026	MDP0000658332_r	No enrichment	-1		-1	-1	-1	-1	AT2G36830	AT3G03280	AT2G36830	AT2G45470
MDP0000572721_r	MDP0000244605_r	MDP0000141372	MDP0000244605_r MDP0000572721_r	transport	0.0227469869676228	MDP0000572721_r|MDP0000244605_r	126022	3	11318	2	AT1G64780	AT1G05810	AT5G41770	AT1G05810 AT1G64780	AT1G05810 AT1G64780
MDP0000576682_r	MDP0000672731_r MDP0000805474_r	MDP0000210077	MDP0000576682_r	No enrichment	-1		-1	-1	-1	-1	AT1G66120	AT1G10340 AT3G09270	AT3G09640	AT1G66120
MDP0000603877_r	MDP0000139736_r MDP0000181060_r	MDP0000136517	MDP0000181060_r	No enrichment	-1		-1	-1	-1	-1	AT5G42930	AT5G23100	AT4G02630
MDP0000605925_r	MDP0000191821_r	MDP0000213508	MDP0000815541	No enrichment	-1		-1	-1	-1	-1		AT2G03720	AT3G45010	AT2G42760
MDP0000613170_r	MDP0000204591_r MDP0000603877_r	MDP0000120510 MDP0000294713	MDP0000120510 MDP0000179437 MDP0000294713 MDP0000613170_r MDP0000613170_r	No enrichment	-1		-1	-1	-1	-1	AT1G32470	AT5G24550 AT5G42930	AT5G32450 AT1G12310	AT5G32450 AT2G37560 AT1G12310 AT1G32470
MDP0000618088_r	MDP0000263585_r	MDP0000240478	MDP0000250138 MDP0000618088_r	No enrichment	-1		-1	-1	-1	-1	AT3G02720	AT5G14020	AT1G13950	AT4G18710 AT3G02720
MDP0000621569_r	MDP0000390049_r	MDP0000361944	MDP0000369242	No enrichment	-1		-1	-1	-1	-1	AT5G05600	AT1G34060
MDP0000628096_r	MDP0000239321_r MDP0000270835_r	MDP0000725398	MDP0000440796	protein metabolism	0.0257534587646477	MDP0000239321_r|MDP0000270835_r|MDP0000440796	126022	5	18680	3		AT4G10050 AT2G24280	AT4G24330	AT5G57990	AT5G57990 AT4G10050 AT2G24280
MDP0000631333_r	MDP0000306141_r MDP0000441505_r	MDP0000136998	MDP0000631333_r	No enrichment	-1		-1	-1	-1	-1		AT1G06530 AT5G42290	ATMG00665
MDP0000644476_r	MDP0000673273_r	MDP0000196593	MDP0000644476_r	No enrichment	-1		-1	-1	-1	-1
MDP0000655277_r	MDP0000126738_r MDP0000292868_r	MDP0000250153	MDP0000655277_r	No enrichment	-1		-1	-1	-1	-1	AT5G64040	AT3G18990 AT3G14690	AT3G52500	AT5G64040
MDP0000658332_r	MDP0000244605_r	MDP0000561026	MDP0000658332_r	transport	0.0227469869676228	MDP0000244605_r|MDP0000561026	126022	3	11318	2	AT2G45470	AT1G05810	AT2G36830	AT2G45470	AT2G36830 AT1G05810
MDP0000673273_r	MDP0000283947_r MDP0000835914_r	MDP0000121657 MDP0000499668	MDP0000673273_r MDP0000673273_r	No enrichment	-1		-1	-1	-1	-1		AT1G47670 AT1G42970	AT5G11890 AT2G30000
MDP0000686419_r	MDP0000159873_r MDP0000293592_r MDP0000826293_r MDP0000910032_r	MDP0000945064	MDP0000826293_r	No enrichment	-1		-1	-1	-1	-1	AT4G03520	AT1G74470 AT4G38180 AT5G66730 AT5G15410		AT5G66730
MDP0000694624_r	MDP0000220633_r MDP0000547461_r	MDP0000760376	MDP0000324254	other biological processes	0.0214394213796457	MDP0000220633_r|MDP0000547461_r|MDP0000324254	126022	5	17480	3	AT5G40940	AT4G23060 AT1G69040	AT2G46210	AT4G24960	AT4G24960 AT4G23060 AT1G69040
MDP0000695032_r	MDP0000126073_r MDP0000197775_r	MDP0000137362 MDP0000366412	MDP0000177956_r MDP0000245608_r	No enrichment	-1		-1	-1	-1	-1	AT3G09780	AT5G11670 AT2G32300	AT3G05950	AT5G14070 AT2G39210
MDP0000698024_r	MDP0000534716_r	MDP0000804741	MDP0000884053	No enrichment	-1		-1	-1	-1	-1		AT3G54450	AT3G45010	AT5G67200
MDP0000699845_r	MDP0000788345_r	MDP0000300444	MDP0000210504_r	No enrichment	-1		-1	-1	-1	-1		AT4G09130	AT1G60690	AT3G01570
MDP0000706828_r	MDP0000221795_r	MDP0000832369	MDP0000706828_r	No enrichment	-1		-1	-1	-1	-1	AT3G26430		AT2G13360	AT3G26430
MDP0000723923_r	MDP0000156945_r	MDP0000307441	MDP0000240073_r	No enrichment	-1		-1	-1	-1	-1			AT5G61230	AT4G29210
MDP0000735747_r	MDP0000653439_r	MDP0000217005	MDP0000250546 MDP0000922600 MDP0000735747_r	No enrichment	-1		-1	-1	-1	-1	AT1G02400		AT5G01320	AT5G51970 AT3G02350 AT1G02400
MDP0000739591_r	MDP0000120672_r MDP0000481097_r	MDP0000881155	MDP0000739591_r	No enrichment	-1		-1	-1	-1	-1	AT2G37390	AT1G74160 AT1G55670	AT1G31460	AT2G37390
MDP0000745680_r	MDP0000251783_r	MDP0000132480	MDP0000504159	protein metabolism	0.0115775777629761	MDP0000745680_r|MDP0000132480|MDP0000504159	126022	4	18680	3	AT4G00330	AT1G73050	AT2G27710	AT3G02080	AT2G27710 AT3G02080 AT4G00330
MDP0000752561_r	MDP0000124585_r MDP0000804605_r MDP0000868044_r	MDP0000253476	MDP0000695033	No enrichment	-1		-1	-1	-1	-1	AT2G31790	AT1G22380 AT1G32540		AT1G16670
MDP0000773084_r	MDP0000244605_r MDP0000263161_r	MDP0000135149 MDP0000332351 MDP0000418277	MDP0000135149 MDP0000161634 MDP0000855347	No enrichment	-1		-1	-1	-1	-1	AT3G21550	AT1G05810 AT3G22890	AT5G02020	AT5G02020 AT1G67350 AT1G50430
MDP0000775625_r	MDP0000191837_r	MDP0000224974	MDP0000241694	No enrichment	-1		-1	-1	-1	-1		AT1G78380	AT3G61580
MDP0000778113_r	MDP0000321244_r MDP0000492501_r	MDP0000818525	MDP0000492501_r	No enrichment	-1		-1	-1	-1	-1	AT1G71040	AT2G39730 AT3G28540	AT1G14390	AT3G28540
MDP0000780769_r	MDP0000326493_r MDP0000533178_r	MDP0000269546	MDP0000264784 MDP0000780769_r	No enrichment	-1		-1	-1	-1	-1		AT4G30380 AT5G01210	AT3G12800
MDP0000784851_r	MDP0000159873_r	MDP0000284363	MDP0000624964	No enrichment	-1		-1	-1	-1	-1	AT1G49000	AT1G74470	AT4G28220	AT1G08380
MDP0000790128_r	MDP0000221795_r	MDP0000131249	MDP0000202669 MDP0000214959	No enrichment	-1		-1	-1	-1	-1	AT3G11840		AT5G11520	AT5G24930 AT5G61510
MDP0000790343_r	MDP0000290674_r	MDP0000302279	MDP0000244605_r	No enrichment	-1		-1	-1	-1	-1	AT4G29170	AT5G67370	AT1G66140	AT1G05810
MDP0000793733_r	MDP0000351107_r MDP0000535048_r	MDP0000346782	MDP0000455073 MDP0000351107_r	No enrichment	-1		-1	-1	-1	-1	AT4G32295	AT5G02580 AT2G03200		AT5G03040 AT5G02580
MDP0000803674_r	MDP0000126706_r MDP0000873893_r	MDP0000292132	MDP0000884053 MDP0000143918_r	No enrichment	-1		-1	-1	-1	-1	AT2G36970	AT2G38640 AT2G14960	AT5G04700	AT5G67200
MDP0000813397_r	MDP0000618088_r	MDP0000240478 MDP0000250138	MDP0000163997 MDP0000250138 MDP0000362001 MDP0000797759 MDP0000618088_r	protein metabolism	0.0115941159522029	MDP0000813397_r|MDP0000240478|MDP0000250138|MDP0000163997	126022	7	18680	4	AT3G54030	AT3G02720	AT1G13950 AT4G18710	AT4G33865 AT4G18710 AT2G21660 AT3G02720	AT4G33865 AT1G13950 AT4G18710 AT3G54030
MDP0000815541_r	MDP0000405831_r	MDP0000362318	MDP0000405831_r	No enrichment	-1		-1	-1	-1	-1	AT2G42760	AT1G19940		AT1G19940
MDP0000826293_r	MDP0000248575_r MDP0000293592_r MDP0000415407_r	MDP0000945064	MDP0000826293_r	No enrichment	-1		-1	-1	-1	-1	AT5G66730	AT5G59790 AT4G38180 AT3G52870		AT5G66730
MDP0000831994_r	MDP0000153630_r MDP0000196553_r MDP0000307797_r MDP0000786385_r	MDP0000119931 MDP0000614608	MDP0000940098 MDP0000831994_r	No enrichment	-1		-1	-1	-1	-1	AT4G30130	AT4G25570 AT5G15350 AT1G70280 AT1G24120	AT3G13050 AT5G52990	AT3G11910 AT4G30130
MDP0000832369_r	MDP0000247926_r MDP0000713521_r	MDP0000157737 MDP0000213640	MDP0000285227 MDP0000319355	No enrichment	-1		-1	-1	-1	-1	AT2G13360	AT4G16370	AT3G12110 AT1G23800	AT1G64230 AT3G47780
MDP0000834410_r	MDP0000168579_r	MDP0000329095	MDP0000137802	No enrichment	-1		-1	-1	-1	-1	AT5G65660	AT2G02030	AT2G32720	AT2G28840
MDP0000835337_r	MDP0000291221_r MDP0000302279_r MDP0000345210_r MDP0000435532_r	MDP0000188612	MDP0000291221_r	No enrichment	-1		-1	-1	-1	-1	AT1G48330	AT3G50120 AT1G66140 AT4G33330	AT3G48810	AT3G50120
MDP0000835914_r	MDP0000283947_r	MDP0000187320	MDP0000835914_r	electron transport or energy pathways	0.0460753865847558	MDP0000835914_r	126022	3	1966	1	AT1G42970	AT1G47670	AT5G22100	AT1G42970	AT1G42970
MDP0000841405_r	MDP0000206586_r MDP0000791532_r	MDP0000436345	MDP0000841405_r	No enrichment	-1		-1	-1	-1	-1	AT4G33000	AT5G60850 AT5G01620	AT2G40435	AT4G33000
MDP0000842877_r	MDP0000186135_r	MDP0000753318	MDP0000319081 MDP0000129456_r MDP0000842877_r	No enrichment	-1		-1	-1	-1	-1	AT4G25810	AT1G08440	AT4G08950	AT1G75780 AT4G18760 AT4G25810
MDP0000861504_r	MDP0000236041_r MDP0000287083_r MDP0000318341_r MDP0000784851_r	MDP0000241840	MDP0000922600	No enrichment	-1		-1	-1	-1	-1	AT4G05320	AT1G07530 AT3G13690 AT2G25060 AT1G49000	AT5G60850	AT3G02350
MDP0000863909_r	MDP0000197877_r MDP0000229543_r MDP0000332394_r	MDP0000170687 MDP0000793733	MDP0000153203 MDP0000220328_r MDP0000465819_r MDP0000863909_r	No enrichment	-1		-1	-1	-1	-1	AT3G30530	AT1G36390	AT2G40540 AT4G32295	AT3G13175 AT1G72300 AT3G30530
MDP0000868045_r	MDP0000230627_r MDP0000817278_r	MDP0000119811 MDP0000135149 MDP0000341035	MDP0000135149 MDP0000161634 MDP0000267637 MDP0000318172	No enrichment	-1		-1	-1	-1	-1		AT1G14450 AT2G42610	AT2G43330 AT5G02020 AT5G55290	AT5G02020 AT1G67350 AT4G15800 AT2G28190
MDP0000873573_r	MDP0000263585_r MDP0000817278_r	MDP0000362001	MDP0000873573_r	No enrichment	-1		-1	-1	-1	-1	AT5G51970	AT5G14020 AT2G42610		AT5G51970
MDP0000873893_r	MDP0000235822_r MDP0000644476_r	MDP0000194096	MDP0000287435	No enrichment	-1		-1	-1	-1	-1	AT2G14960	AT3G01990	AT3G44150	AT3G22380
MDP0000877136_r	MDP0000184039_r MDP0000206586_r	MDP0000329095	MDP0000137802	No enrichment	-1		-1	-1	-1	-1	AT2G32280	AT2G44830 AT5G60850	AT2G32720	AT2G28840
MDP0000883001_r	MDP0000270731_r MDP0000941318_r	MDP0000839889	MDP0000159873_r MDP0000185543_r	No enrichment	-1		-1	-1	-1	-1	AT5G14880	AT2G38310 AT5G17560	AT5G52060	AT1G74470 AT4G14368
MDP0000894493_r	MDP0000123354_r	MDP0000272499	MDP0000272499_r MDP0000894493_r	No enrichment	-1		-1	-1	-1	-1		AT3G46970	AT1G24430	AT1G24430
MDP0000899297_r	MDP0000764712_r	MDP0000135662	MDP0000307286_r	No enrichment	-1		-1	-1	-1	-1	AT1G52700	AT1G22030	AT3G49140	AT4G02390
MDP0000906703_r	MDP0000258693_r	MDP0000188613	MDP0000925447_r	No enrichment	-1		-1	-1	-1	-1	AT3G59400	AT1G22610	AT1G47980	AT5G42800
MDP0000917574_r	MDP0000151721_r MDP0000263744_r MDP0000290516_r	MDP0000250138	MDP0000163997 MDP0000362001 MDP0000797759	other metabolic processes	0.0104727142173818	MDP0000917574_r|MDP0000151721_r|MDP0000263744_r|MDP0000290516_r|MDP0000250138|MDP0000163997|MDP0000797759	126022	8	52050	7	AT3G24503	AT5G67590 AT4G14130 AT5G49940	AT4G18710	AT4G33865 AT2G21660	AT4G33865 AT4G18710 AT2G21660 AT5G67590 AT4G14130 AT5G49940 AT3G24503
MDP0000923601_r	MDP0000194795_r	MDP0000604171	MDP0000323490	unknown biological processes	0.0242235279316679	MDP0000923601_r|MDP0000194795_r|MDP0000604171|MDP0000323490	126022	4	49718	4		AT1G70370		AT1G18650	AT1G18650 AT1G70370
MDP0000925901_r	MDP0000263585_r	MDP0000135682	MDP0000925901_r	No enrichment	-1		-1	-1	-1	-1	AT3G22830	AT5G14020	AT2G29330	AT3G22830
MDP0000928620_r	MDP0000143764_r	MDP0000299010	MDP0000197472_r	No enrichment	-1		-1	-1	-1	-1	AT3G18710	AT4G28190	AT4G00750	AT1G30840
MDP0000929326_r	MDP0000120231_r MDP0000159873_r MDP0000488182_r MDP0000492501_r	MDP0000223735	MDP0000940098	No enrichment	-1		-1	-1	-1	-1	AT5G25950	AT3G51950 AT1G74470 AT3G28540	AT5G14880	AT3G11910
MDP0000933677_r	MDP0000292031_r MDP0000745680_r	MDP0000320017	MDP0000197242	No enrichment	-1		-1	-1	-1	-1	AT3G22970	AT4G11650 AT4G00330	AT4G25810	AT2G27080
MDP0000937751_r	MDP0000894493_r	MDP0000354108	MDP0000937751_r	No enrichment	-1		-1	-1	-1	-1	AT1G15100			AT1G15100
MDP0000938969_r	MDP0000240073_r MDP0000464562_r	MDP0000363622	MDP0000125711 MDP0000938969_r	No enrichment	-1		-1	-1	-1	-1	AT1G79900	AT4G29210 AT4G01897		AT5G05760 AT1G79900
MDP0000941318_r	MDP0000295562_r	MDP0000858039	MDP0000202669 MDP0000314385 MDP0000930401_r MDP0000941318_r	response to abiotic or biotic stimulus	0.0348248226028048	MDP0000858039|MDP0000202669|MDP0000930401_r	126022	6	16836	3	AT5G17560	AT5G55180	AT3G50820	AT5G24930 AT5G17910 AT2G39210 AT5G17560	AT5G24930 AT3G50820 AT2G39210
MDP0000947607_r	MDP0000514128_r	MDP0000325582	MDP0000215498 MDP0000310152 MDP0000947607_r	No enrichment	-1		-1	-1	-1	-1	AT1G24530	AT1G80760	AT3G62410	AT2G37330 AT5G65730 AT1G24530
