# Supplementary material for: Large scale study of anti-sense regulation by differential network analysis
Source: BMC Syst Biol. 2018 Nov 20;12(Suppl 5):95. doi: 10.1186/s12918-018-0613-7 (PMC6245689; doi:10.1186/s12918-018-0613-7)
Supplement: Supplementary file 3 — Functional annotation of change motifs significantly enriched according GO slim classification. For each enriched change motif from Additional file 2, we associate functional keywords from the TAIR annotation. Columns A to D: apple genes, nodes of the change motif. Column E: GO slim category significantly over-represented by the genes present in the change motif. Column F: significant p-value below 0.05 (change motifs are ordered according to this criteria). Column G: Arabidopsis orthologs tagged by the GO slim term associated with the change motif. Columns H to N: Functional keywords from Arabidopsis orthologs (TAIR annotations), keywords consistent with the biological context (fruit ripening in abiotic stress condition) are highlighted in orange. In columns H to N, we use the following abbreviations: ABA: abscissic acid; SA: salicylic acid; JA: jasmonate acid; ROS: reactive oxygen species. The three change motifs described in the manuscript (Fig. 5) are highlighted in blue. (ODS 23 kb) [file 12918_2018_613_MOESM3_ESM.ods]

## Sheet: Feuille1
AS impacted	S neighbours	SAS neighbours	SAS neighbours extended	GO slim term	p-value	Arabidopsis orthologs tagged by the GO slim term	Functional keywords from Arabidopsis orthologs (TAIR annotations)
MDP0000362615_r	MDP0000301534_r	MDP0000362615	MDP0000362615_r	transport	0.000724211104712122	AT5G23660 AT3G28050	sucrose efflux transporter (water deficit)	multiple acids move in and out transporter
MDP0000419926_r	MDP0000158470_r	MDP0000419926	MDP0000158470_r MDP0000419926_r	response to abiotic or biotic stimulus	0.0023840238519448	AT2G34930	disease resistance family protein, LRR, defense response
MDP0000371774_r	MDP0000142895_r	MDP0000148501	MDP0000142895_r	other biological processes	0.00266821598223456	AT5G65700 AT1G52230 AT3G58610	receptor kinase (clavata-like)	photosystem I subunit	reductoisomerase
MDP0000304482_r	MDP0000251531_r MDP0000254055_r MDP0000449818_r	MDP0000304620	MDP0000889811	other biological processes	0.0043901945699691	AT4G31910 AT4G22200 AT2G21250 AT1G29290	acyltransferase, response to ABA, brassinosteroids	potassium transporter (ABA)	oxidoreductase	B-cell lymphoma protein
MDP0000287992_r	MDP0000206586_r MDP0000302532_r	MDP0000303061	MDP0000287992_r	developmental processes	0.00602397797550961	AT5G55230 AT1G01060 AT3G18990	microtubule associated, anaphase	LHY1, MYB, circadian clock, response to cold, response to ethylene	AP2 transcription factor, vernalization response
MDP0000129456_r	MDP0000794936_r	MDP0000753318	MDP0000319081 MDP0000129456_r MDP0000842877_r	cell organization and biogenesis	0.00770335675222128	AT1G75780 AT1G13250 AT4G25810	tubulin, response to light	galacturonosyltransferase, cell wall	xyloglucan endotransglycosylase, cell wall biogenesis
MDP0000196373_r	MDP0000147181_r	MDP0000760376	MDP0000324254	response to abiotic or biotic stimulus	0.00858075676440508	AT4G24960 AT2G46210 AT5G53760	ABA-, cold-, osmotic- responses, flower development, cell death	desaturase, cold response, lipid metabolism	MLO, cell death, defense
MDP0000257492_r	MDP0000671114_r	MDP0000831519	MDP0000195614	response to abiotic or biotic stimulus	0.00858075676440508	AT1G24020 AT5G54770	MLP-like, defense	thiamine biosynthesis, ABA-, salt-, osmotic- responses
MDP0000917574_r	MDP0000151721_r MDP0000263744_r MDP0000290516_r	MDP0000250138	MDP0000163997 MDP0000362001 MDP0000797759	other metabolic processes	0.0104727142173818	AT4G33865 AT4G18710 AT2G21660 AT5G67590 AT4G14130 AT5G49940 AT3G24503	ribosomal protein S14p, translation	cross-talk auxin/brassinosteroid (freezing tolerance)	GRP7 (drought stress, bind antisens of FLC)	Fro1, cold acclimation, osmotic stress	xyloglucan endotransglycosylase, cold acclimation	chloroplast organisation	aldehyde dehydrogenase
MDP0000745680_r	MDP0000251783_r	MDP0000132480	MDP0000504159	protein metabolism	0.0115775777629761	AT2G27710 AT3G02080 AT4G00330	60s ribosomal protein, response to cold	S19e ribosomal protein	calmodulin receptor kinase
MDP0000813397_r	MDP0000618088_r	MDP0000240478 MDP0000250138	MDP0000163997 MDP0000250138 MDP0000362001 MDP0000797759 MDP0000618088_r	protein metabolism	0.0115941159522029	AT4G33865 AT1G13950 AT4G18710 AT3G54030	S14p ribosomal protein	translation elongation factor (osmotic stress tolerance)	brassinosteroids pathway, freezing tolerance	brassinosteroids pathway
MDP0000275654_r	MDP0000210504_r MDP0000319355_r MDP0000834570_r	MDP0000343606	MDP0000291221_r	transport	0.0117630030670349	AT3G01570 AT2G01970 AT3G47780	oleosin (lipid storage, transport) freezing tolerance	endomembrane protein 70	ABC lipid transporter
MDP0000205588_r	MDP0000252890_r	MDP0000309881	MDP0000249561 MDP0000920069 MDP0000205588_r	other metabolic processes	0.0120177413468803	AT1G75390 AT3G48030 AT1G64060 AT3G11170 AT5G38410	BZIP, regulation of transcription	mitochondria protein, response to hypoxia	burst oxidase, ABA, hypersensitive response, ROS, salt/osmotic	fatty acid desaturase, cold response	rubisco subunit 3B
MDP0000264060_r	MDP0000191887_r MDP0000200853_r MDP0000449818_r MDP0000598183_r MDP0000709066_r MDP0000930401_r	MDP0000190553	MDP0000264060_r	response to abiotic or biotic stimulus	0.0142363676510749	AT5G39890 AT1G06040 AT1G07090 AT2G39210	PCO2, cysteine oxidase	salt tolerance protein, ABA, osmotic stress	DNA binding, light response	response to fungus
MDP0000300808_r	MDP0000868045_r	MDP0000231748	MDP0000251669_r	response to stress	0.0161411431353956	AT1G16060 AT2G15570 AT5G23400	flower development, ABA response	thioredoxin, ROS	LRR protein, defense
MDP0000369382_r	MDP0000233098_r MDP0000235446_r MDP0000464276_r	MDP0000398010	MDP0000547069 MDP0000320534_r	response to stress	0.0175474172294742	AT1G06040 AT1G64760 AT3G03740 AT4G33000	transcription factor, salt tolerance	glucanase, cell wall organization	ABA, salt/water/osmotic stress
MDP0000146108_r	MDP0000302279_r	MDP0000216918	MDP0000146108_r	transcription,DNA-dependent	0.0191114979089693	AT2G46410 AT1G66140	MYB, root epidermis, SA, JA	zinc finger, ABA pathway (dehydratation stress memory)
MDP0000231674_r	MDP0000268112_r MDP0000307286_r	MDP0000313525	MDP0000465844 MDP0000499668 MDP0000813710	transport	0.0192193230141925	AT5G50375 AT2G39210 AT5G47560	Converts pentacyclic cyclopropyl sterols to conventional tetracyclic sterols (cytokinesis, gravitropism)	major facilitator, defense response	dicarboxylic acid transport
MDP0000287083_r	MDP0000200696_r MDP0000236041_r	MDP0000125336 MDP0000223735	MDP0000261874 MDP0000940098	transport	0.0192193230141925	AT1G55260 AT5G14880 AT1G48760	LTPG6 lipid transport (development seed coat and pollen)	potassium transporter (osmotic stress)	delta-adaptin (vacuolar function)
MDP0000194076_r	MDP0000214562_r MDP0000881155_r	MDP0000745371	MDP0000254055_r	other biological processes	0.0214394213796457	AT5G44640 AT5G50760 AT1G29290	beta glucosidase (salt stress)	auxine responsive protein	B-cell lymphoma protein, response to osmotic stress
MDP0000175504_r	MDP0000427102_r MDP0000464562_r	MDP0000146698	MDP0000135168	other biological processes	0.0214394213796457	AT2G39920 AT2G02100 AT4G13510	acid phosphatase	pathogenesis-related protein	AMT1, aluminium transporter, response to abscisic acid, response to karrikin
MDP0000694624_r	MDP0000220633_r MDP0000547461_r	MDP0000760376	MDP0000324254	other biological processes	0.0214394213796457	AT4G24960 AT4G23060 AT1G69040	specific ABA- and stress-inducible gene (cold, water deprivation)	IQ domain, response to gibberellin	ACT domain, amino acid metabolism
MDP0000658332_r	MDP0000244605_r	MDP0000561026	MDP0000658332_r	transport	0.0227469869676228	AT2G36830 AT1G05810	tonoplast transporter, water transport	protein transport (chloroplast)
MDP0000572721_r	MDP0000244605_r	MDP0000141372	MDP0000244605_r MDP0000572721_r	transport	0.0227469869676228	AT1G05810 AT1G64780	protein transport (chloroplast) CPRabA5e, response to oxidative stress	ammonium transporter
MDP0000267323_r	MDP0000200696_r	MDP0000234570	MDP0000267323_r	transport	0.0227469869676228	AT1G48760 AT5G50740	delta-adaptin (vacuolar function)	heavy metal transport/detoxification
MDP0000136801_r	MDP0000227978_r	MDP0000347813	MDP0000345210_r	unknown biological processes	0.0242235279316679	AT5G50110	S-adenosyl-L-methionine-dependent methyltransferase
MDP0000196174_r	MDP0000199159_r	MDP0000358501	MDP0000263613	unknown biological processes	0.0242235279316679	AT5G22430 AT5G61290	Pollen Ole e 1 allergen, extensin family protein	N,N-dimethylaniline monooxygenase activity
MDP0000923601_r	MDP0000194795_r	MDP0000604171	MDP0000323490	unknown biological processes	0.0242235279316679	AT1G18650 AT1G70370	plasmodesmata callose-binding protein 3, X8-GPI family	POLYGALACTURONASE 2 Cell Wall
MDP0000314478_r	MDP0000270657_r	MDP0000314479	MDP0000160965	unknown biological processes	0.0242235279316679	AT5G23350 AT4G26190 AT1G49000	ABA-responsive-like protein	haloacid dehalogenase-like hydrolase (HAD) superfamily protein	transmembrane protein
MDP0000484244_r	MDP0000474349_r	MDP0000272650	MDP0000340236_r	unknown biological processes	0.0242235279316679	AT1G78780 AT5G05220	unknown	unknown
MDP0000247926_r	MDP0000119446_r MDP0000225179_r MDP0000347092_r	MDP0000363724	MDP0000052249	developmental processes	0.025063480581218	AT4G17980 AT2G20570 AT4G16370	NAC transcription factor	transcription factor	oligopeptide transporter (metal ion homeostasis)
MDP0000628096_r	MDP0000239321_r MDP0000270835_r	MDP0000725398	MDP0000440796	protein metabolism	0.0257534587646477	AT5G57990 AT4G10050 AT2G24280	ubiquitin protease	methylesterase	hydrolase, proteolysis
MDP0000158544_r	MDP0000295794_r	MDP0000158544	MDP0000158544_r	cell organization and biogenesis	0.0260667781849095	AT4G14130	xyloglucan endotransglycosylase, cell wall biogenesis
MDP0000363455_r	MDP0000938969_r	MDP0000250138 MDP0000318172 MDP0000356405	MDP0000163997 MDP0000318172 MDP0000362001 MDP0000797759 MDP0000797759	transport	0.0287208574118004	AT4G18710 AT2G21660 AT1G79900	cross-talk auxin/brassinosteroid (freezing tolerance)	GRP7 (drought stress, bind antisens of FLC)	amino acid mitochondrial carrier (hyperosmotic response)
MDP0000221908_r	MDP0000210504_r MDP0000230511_r	MDP0000171728 MDP0000662344	MDP0000186977 MDP0000187714 MDP0000301534	transport	0.0287208574118004	AT1G01490 AT3G28050 AT3G01570	heavy metal transport/detoxification	multiple acids move in and out transporter	oleosin (lipid storage, transport) freezing tolerance
MDP0000251669_r	MDP0000120044_r MDP0000813397_r	MDP0000250286	MDP0000251669_r	other metabolic processes	0.0290983308813581	AT2G28190 AT5G24910 AT2G15570 AT3G54030	superoxide dismutase (salt, cold...)	CYP714A1 cytochrome P450 (oxido-reduction process), gibberellic acid pathway	thioredoxin	brassinosteroids signaling kinase
MDP0000216726_r	MDP0000863909_r	MDP0000195837	MDP0000169619	other metabolic processes	0.0290983308813581	AT1G56070 AT3G11910 AT1G79900 AT3G30530	ribosomal protein, response to cold	UBP13, ubiquitin protease 13, JA response, cell death	mitochondrial ornithine transporter (osmotic stress)	BZIP 42, regulation of transcription
MDP0000133105_r	MDP0000131368_r	MDP0000288678	MDP0000228370	other metabolic processes	0.0290983308813581	AT2G45400 AT4G05420 AT5G14570 AT1G52820	brassinosteroids metabolic pathway	DNA repair, ABA-, salt-, osmotic- responses	nitrate transporter	oxygenase
MDP0000228370_r	MDP0000173207_r MDP0000940098_r	MDP0000456476	MDP0000228370_r	other metabolic processes	0.0290983308813581	AT5G65670 AT4G04850 AT2G45400 AT3G11910	IAA9, auxine induced gene	ATKEA3, potassium antiporter	brassinosteroids pathway	UBP13, ubiquitin protease 13, JA response, cell death
MDP0000137211_r	MDP0000197472_r MDP0000199588_r MDP0000236041_r MDP0000277710_r	MDP0000189485 MDP0000221813 MDP0000252854	MDP0000308890 MDP0000137211_r MDP0000277710_r MDP0000277710_r	other metabolic processes	0.0302498569648948	AT1G69740 AT1G27680 AT1G60420 AT1G73050 AT3G11840 AT1G07530 AT4G30410	5-aminolevulinate dehydratase, chlorophyll biosynthesis	APL2, starch biosynthesis	ATNRX1, nucleoredoxin, cell redox homeostasis, oxidation-reduction process	glucose-methanol-choline, oxidoreductase, defense response	U-box 24, defense response	scarecrow-like 14, transcription of stress-responsive genes	IBH1-LIKE, negative regulator of the brassinosteroid responses
MDP0000225179_r	MDP0000191837_r MDP0000263744_r	MDP0000582937	MDP0000225179_r	other cellular processes	0.0336304142819934	AT2G19770 AT1G78380 AT2G20570 AT4G14130	profilin, cytosqueleton PRO4/PFN4	glutathione s transferase (water deprivation)	transcription factor, chloroplast organisation	endotransglycosylase, cell wall biogenesis
MDP0000358379_r	MDP0000759336_r	MDP0000288293	MDP0000206314 MDP0000268229 MDP0000360414	response to abiotic or biotic stimulus	0.0348248226028048	AT3G05890 AT1G24020 AT3G55120	response to cold, low temperature induced protein	MLP-like, defense	chalcone isomerase, response to stress
MDP0000941318_r	MDP0000295562_r	MDP0000858039	MDP0000202669 MDP0000314385 MDP0000930401_r MDP0000941318_r	response to abiotic or biotic stimulus	0.0348248226028048	AT5G24930 AT3G50820 AT2G39210	flower development, abiotic stress tolerance, ABA	photosystem II	major facilitator, defense to fungus
MDP0000233098_r	MDP0000302532_r	MDP0000398010	MDP0000547069 MDP0000320534_r	response to stress	0.0353638563535789	AT1G06040 AT1G64760 AT3G18990	transcription factor, salt tolerance	glucanase, cell wall organization	transcription factor, vernalization, flower development
MDP0000119630_r	MDP0000347520_r	MDP0000193127 MDP0000198054	MDP0000573331 MDP0000937996	other biological processes	0.0384886481893222	AT1G69530 AT1G75750 AT3G47340	expansin, cell wall	response to ABA, gibberellic acid, brassinosteroids	glutamine-dependent asparagine synthetase (response to sugars)
MDP0000152278_r	Md_miR167c_r MDP0000217451_r MDP0000231210_r	MDP0000686661	MDP0000253300_r	other biological processes	0.0384886481893222	AT5G13930 AT4G16740 AT2G38560	chalcone synthase, response to auxine, JA, wounding	terpene synthase, response to JA, wounding	transcript elongation factor, dormancy
MDP0000126738_r	MDP0000614645_r	MDP0000269319	MDP0000126738_r	developmental processes	0.0386298665562963	AT4G35420 AT3G18990	dihydroflavonol 4-reductase-like1 (pollen development)	transcription factor, vernalization
MDP0000189326_r	MDP0000232609_r	MDP0000126194	MDP0000189326_r	developmental processes	0.0386298665562963	AT3G06350 AT2G47700	dehydroquinate-shikimate dehydrogenase	ring/U-box protein (light response)
MDP0000312744_r	MDP0000257492_r MDP0000530206_r	MDP0000632173	MDP0000312744_r	signal transduction	0.0387004453755858	AT4G30960 AT5G12330	kinase, salt/drought tolerance (hyperosmotic stress)	zinc finger, root development, auxine/brassinosteroids response
MDP0000178329_r	MDP0000123085_r	MDP0000168388	MDP0000286450 MDP0000314479 MDP0000398010 MDP0000318341_r	developmental processes	0.0400495300620391	AT1G14290 AT1G06040 AT3G55090	sphingoid base hydroxylases (lipid metabolism, cold stress)	salt tolerance protein	jasmonate transporter
MDP0000231960_r	MDP0000199442_r MDP0000220633_r	MDP0000921319	MDP0000231960_r	transport	0.0427922060203328	AT2G10940 AT3G62690	lipid transport (biotic stress)	dehydration stress memory gene
MDP0000326493_r	MDP0000210504_r MDP0000230511_r	MDP0000163005	MDP0000326493_r	transport	0.0427922060203328	AT4G25650 AT3G01570	protein transport (chloroplast)	oleosin (lipid storage, transport) freezing tolerance
MDP0000264639_r	MDP0000244867_r MDP0000681768_r	MDP0000222512	MDP0000264639_r	transport	0.0427922060203328	AT5G44050 AT1G69870	mate efflux family (mutlidrug antiporter) DT28, ABA regulated	nitrate transporter
MDP0000534716_r	MDP0000193127_r MDP0000698024_r	MDP0000534716	MDP0000534716_r	transport	0.0427922060203328	AT3G54450	major facilitator, oligopeptide transport
MDP0000835914_r	MDP0000283947_r	MDP0000187320	MDP0000835914_r	electron transport or energy pathways	0.0460753865847558	AT1G42970	glyceraldehyde-3-phosphate dehydrogenase in plast (response to cold, sucrose)
MDP0000218122_r	MDP0000230627_r	MDP0000349802	MDP0000218122_r	electron transport or energy pathways	0.0460753865847558	AT1G14450	NADH dehydrogenase, photorespiration
MDP0000349837_r	MDP0000138851_r MDP0000167665_r MDP0000196593_r MDP0000229959_r MDP0000269868_r MDP0000908370_r	MDP0000242083	MDP0000349837_r	unknown biological processes	0.0464917911491649	AT5G10750 AT2G02960 AT1G59520 AT4G25830 AT3G50685	enhanced disease resistance-like protein (DUF1336)	zinc finger superfamily protein	CW7 protein	CASP-like protein 2C1	unknown
MDP0000452739_r	MDP0000173207_r	MDP0000090281 MDP0000456476	MDP0000173207_r MDP0000228370_r MDP0000228370_r MDP0000452739_r MDP0000940098_r	other metabolic processes	0.0472898222134074	AT2G22670 AT5G65670 AT4G04850 AT2G45400 AT3G11910	transcriptional repressor of the auxin response	auxin induced gene	potassium antiporter	brassinosteroids metabolic pathway	ubiquitin protease
MDP0000243895_r	MDP0000151721_r MDP0000263161_r	MDP0000317457	MDP0000289630 MDP0000615656	other metabolic processes	0.0472898222134074	AT1G64230 AT2G03800 AT5G67590 AT2G26150 AT3G22890	UBC28, protein ubiquitination, defense response	D-aminoacyl-tRNA deacylase	Fro1, cold acclimation, osmotic stress	heat shock transcription factor, response to hydrogen peroxide	ATP sulfurylase, response to cytokinin
MDP0000225939_r	MDP0000155229_r	MDP0000130950 MDP0000337205	MDP0000141372 MDP0000245918 MDP0000225939_r	other metabolic processes	0.0472898222134074	AT1G50170 AT5G41770 AT3G62860 AT5G58660 AT5G05600	sirohydrochlorin ferrochelatase, oxidative stress	RNA processing	alpha/beta hydrolase, lipid metabolism	2-oxoglutarate (2OG) and Fe(II)-dependent oxygenase	JA induced oxygenase, detoxification
MDP0000356275_r	MDP0000150068_r MDP0000911376_r	MDP0000312765	MDP0000222512 MDP0000239321_r MDP0000356275_r	other metabolic processes	0.0472898222134074	AT4G35220 AT1G15125 AT3G61470 AT4G10050 AT1G27480	cyclase, tryptophan catabolism	methyltransferase	photosystem I	thioesterase
MDP0000185543_r	MDP0000120231_r MDP0000126738_r MDP0000231845_r MDP0000430546_r MDP0000507003_r MDP0000613689_r	MDP0000839889	MDP0000159873_r MDP0000185543_r	response to stress	0.0478097079684221	AT5G52060 AT3G18990 AT3G54420 AT4G27190	BAG protein, proteasome, cell death	transcription factor, vernalization, flower development	chitinase (cell wall) water deprivation response	NB-ARC protein, defense
MDP0000159873_r	MDP0000196762_r	MDP0000564897	MDP0000159873_r	response to abiotic or biotic stimulus	0.0487726471675759	AT2G22430 AT5G54270	homeodomain, ABA pathway (low temperature, dehydratation)	photosystem II (light, ABA)
MDP0000196762_r	MDP0000159873_r	MDP0000564897	MDP0000159873_r	response to abiotic or biotic stimulus	0.0487726471675759	AT2G22430 AT5G54270	homeodomain, ABA pathway (low temperature, dehydratation)	photosystem II (light, ABA)
MDP0000285243_r	MDP0000507003_r	MDP0000232389	MDP0000285243_r	response to abiotic or biotic stimulus	0.0487726471675759	AT3G09600 AT4G19810	MYB (dehydratation stress memory)	chitinase, salt stress, ABA/JA, biotic stress
MDP0000292031_r	MDP0000933677_r	MDP0000196802	MDP0000292031_r	response to abiotic or biotic stimulus	0.0487726471675759	AT4G35100 AT4G11650	aquaporin (ABA, salt, water)	osmotin (salt stress, defense)
MDP0000240073_r	MDP0000938969_r	MDP0000307441	MDP0000240073_r	response to abiotic or biotic stimulus	0.0487726471675759	AT5G61230 AT1G79900	mitochondrial ankyrin (light signal transduction), positive regulation of anthocyanin biosynthetic process	mito ornithine transporter (hyperosmotic response)
MDP0000139736_r	MDP0000293592_r	MDP0000807958	MDP0000293592_r	response to abiotic or biotic stimulus	0.0487726471675759	AT5G51550 AT4G38180	cell wall, response to karrikin	light control development
MDP0000274441_r	MDP0000119148_r	MDP0000231959	MDP0000326734	cell organization and biogenesis	0.0488135653170827	AT2G41850 AT5G23190	polygalacturonase, fruit dehiscence, abscission process	cytochrome P450, cell wall organization
MDP0000306141_r	MDP0000933422_r	MDP0000162244	MDP0000151721_r	cell organization and biogenesis	0.0488135653170827	AT1G06530 AT1G60500	mitochondrial morphogenesis	dynamin, mitochondrial fission
MDP0000191837_r	MDP0000225179_r	MDP0000409061	MDP0000582937	cell organization and biogenesis	0.0488135653170827	AT2G19770 AT2G20570	profilin, cytosqueleton PRO4/PFN4	GLK1,response to stress, negatively regulated by brassinosteroids
MDP0000290516_r	MDP0000306141_r	MDP0000306185	MDP0000146108	cell organization and biogenesis	0.0488135653170827	AT5G49940 AT1G06530	chloroplast organization	mitochondrial morphogenesis, PMD2
