# Supplementary material for: Large scale study of anti-sense regulation by differential network analysis
Source: BMC Syst Biol. 2018 Nov 20;12(Suppl 5):95. doi: 10.1186/s12918-018-0613-7 (PMC6245689; doi:10.1186/s12918-018-0613-7)
Supplement: Supplementary file 4 — H experiment — http://www.info.univ-angers.fr/%7elegeay/AF4%5fHarvest.zip. Normalized data (without background suppression) of the H (Harvest) experiment. The file contains the normalized expression data of the 126,022 apple genes (rows) of the 22 samples (columns). The normalization method used is the quantile normalization. (TXT 1 kb) [file 12918_2018_613_MOESM4_ESM.txt]

The additional file is available at : http://www.info.univ-angers.fr/~legeay/AF4_Harvest.zip
