# Supplementary material for: Large scale study of anti-sense regulation by differential network analysis
Source: BMC Syst Biol. 2018 Nov 20;12(Suppl 5):95. doi: 10.1186/s12918-018-0613-7 (PMC6245689; doi:10.1186/s12918-018-0613-7)
Supplement: Supplementary file 5 — 60DAH experiment — http://www.info.univ-angers.fr/%7elegeay/AF5%5f60DAH.zip. Normalized data (without background suppression) of the 60DAH (60 Days After Harvest) experiment. The file contains the normalized expression data of the 126,022 apple genes (rows) of the 22 samples (columns). The normalization method used is the quantile normalization. (TXT 1 kb) [file 12918_2018_613_MOESM5_ESM.txt]

The additional file is available at : http://www.info.univ-angers.fr/~legeay/AF5_60DAH.zip
